# Supplementary material for: Thermogravimetric analysis of the pyrolysis and combustion kinetics of surface dead combustibles in the Daxing’an Mountains
Source: PLoS One. 2021 Dec 2;16(12):e0260790. doi: 10.1371/journal.pone.0260790 (PMC8638970; doi:10.1371/journal.pone.0260790)
Supplement: S1 Table — (XLSX) [file pone.0260790.s001.xlsx]

## Sheet: L-B
	Time lag	Fresh weight g		Sampling fresh weight g	Fresh net weight	Sampling dry weight g	Clean and heavy	Fresh-dry	Relative moisture content	Dry-wet ratio	Loading capacity kg/m2				1h	10h	100h
1	1h	77.7	74.3	31.9	28.5	25.2	17.1	11.4	0.4	0.6	1.1145		1	1	1.1145	0.00638443	0.0308719	1.15176
	1h	46.1	42.7	26.3	22.9	24	15.9	7	0.305677	0.694323	0.74119			2	0.74119	0.0121555	0.0118999	0.765245
	1h	64.3	60.9	38.6	35.2	29.6	21.5	13.7	0.389205	0.610795	0.929936			3	0.929936	0.0140044	0.000104337	0.944045
	1h	72.9	69.5	33.3	29.9	32.6	24.5	5.4	0.180602	0.819398	1.4237			4	1.4237	0.0133838	0.0115519	1.44864
	1h	56.7	53.3	38.8	35.4	24.7	16.6	18.8	0.531073	0.468927	0.624845			5	0.624845	0.0117299	0.0367116	0.673286
	10h	53.4	50	44.5	41.1	40.9	32.8	8.3	0.201946	0.798054	0.00638443		2	1	0.77444	0.0108102	0.0134588	0.798709
	10h	94.2	90.8	53	49.6	49.6	41.5	8.1	0.163306	0.836694	0.0121555			2	0.680424	0.018671	0.0108821	0.709977
	10h	147.9	144.5	48.8	45.4	35.6	27.5	17.9	0.394273	0.605727	0.0140044			3	0.955709	0.0192294	0.00797383	0.982912
	10h	107.9	104.5	46.5	43.1	42.6	34.5	8.6	0.199536	0.800464	0.0133838			4	1.05394	0.0096185	0.0140222	1.07758
	10h	147.3	143.9	66.8	63.4	40.4	32.3	31.1	0.490536	0.509464	0.0117299			5	0.82928	0.009584	0.0065559	0.84542
	100h	1560.3	1556.9	85.3	81.9	48.7	40.6	41.3	0.504274	0.495726	0.0308719		3	1	0.813214	0.0158028	0.0258078	0.854825
	100h	437.1	433.7	76	72.6	57.9	49.8	22.8	0.31405	0.68595	0.0118999			2	0.673647	0.0311909	0.0216689	0.726506
	100h	9.3	5.9	69.9	66.5	37.5	29.4	37.1	0.557895	0.442105	0.000104337			3	0.701328	0.0366378	0.0129329	0.750898
	100h	1049	1045.6	84.5	81.1	30.5	22.4	58.7	0.723798	0.276202	0.0115519			4	0.477576	0.0151858	0.0119568	0.504719
	100h	1688.3	1684.9	77.2	73.8	48.3	40.2	33.6	0.455285	0.544715	0.0367116			5	0.62948	0.0254427	0.0122533	0.667176
2	1h	104.8	101.4	52.5	49.1	23.1	15	34.1	0.694501	0.305499	0.77444		4	1	0.856014	0.0121972	0.00985765	0.878068
	1h	85.8	82.4	36.4	33	19	10.9	22.1	0.669697	0.330303	0.680424			2	1.06452	0.00909982	0.010345	1.08396
	1h	100.5	97.1	28.8	25.4	18.1	10	15.4	0.606299	0.393701	0.955709			3	0.660199	0.00844208	0.00359302	0.672234
	1h	138.2	134.8	55.2	51.8	24.3	16.2	35.6	0.687259	0.312741	1.05394			4	0.663562	0.0173991	0.0122277	0.693189
	1h	113.4	110	54.8	51.4	23.6	15.5	35.9	0.698444	0.301556	0.82928			5	0.713402	0.0109247	0.00489905	0.729226
	10h	101.4	98	48.8	45.4	39.4	31.3	14.1	0.310573	0.689427	0.0108102		5	1	0.758373	0.0199717	0.00670468	0.785049
	10h	190.9	187.5	65.1	61.7	46.5	38.4	23.3	0.377634	0.622366	0.018671			2	1.25984	0.0125228	0.00977099	1.28214
	10h	156.1	152.7	51.3	47.9	45.8	37.7	10.2	0.212944	0.787056	0.0192294			3	1.20209	0.0207713	0.0107507	1.23361
	10h	123.3	119.9	75.8	72.4	44.4	36.3	36.1	0.498619	0.501381	0.0096185			4	1.06359	0.0179333	0.0145108	1.09603
	10h	123.2	119.8	60	56.6	36.4	28.3	28.3	0.5	0.5	0.009584			5	1.18701	0.0162825	0.00975731	1.21305
	100h	749.3	745.9	108.7	105.3	55.6	47.5	57.8	0.548908	0.451092	0.0134588		6	1	0.819672	0.0170503	0.020062	0.856784
	100h	628.6	625.2	99	95.6	49.7	41.6	54	0.564854	0.435146	0.0108821			2	0.448454	0.0104471	0.0317502	0.490651
	100h	663	659.6	115.9	112.5	42.1	34	78.5	0.697778	0.302222	0.00797383			3	0.921846	0.0170789	0.00482182	0.943747
	100h	624.4	621	112.7	109.3	69.8	61.7	47.6	0.435499	0.564501	0.0140222			4	1.18123	0.0148216	0.0359235	1.23197
	100h	320	316.6	74.1	70.7	44.7	36.6	34.1	0.48232	0.51768	0.0065559			5	0.776568	0.0178329	0.00950217	0.803903
3	1h	79.3	75.9	25.8	22.4	17.7	9.6	12.8	0.571429	0.428571	0.813214		7	1	1.0968	0.0103899	0.0196503	1.12684
	1h	75.8	72.4	30	26.6	18	9.9	16.7	0.62782	0.37218	0.673647			2	0.717877	0.0102983	0.0128013	0.740976
	1h	84.8	81.4	21.1	17.7	14.2	6.1	11.6	0.655367	0.344633	0.701328			3	0.816129	0.0100662	0.0128042	0.838999
	1h	35.9	32.5	16.5	13.1	15.8	7.7	5.4	0.412214	0.587786	0.477576			4	1.24264	0.0142541	0.0339777	1.29087
	1h	133.1	129.7	75	71.6	22	13.9	57.7	0.805866	0.194134	0.62948			5	1.05021	0.0133487	0.034507	1.09806
	10h	174.5	171.1	62.3	58.9	42.1	34	24.9	0.42275	0.57725	0.0158028		8	1	0.900247	0.0167012	0.0162768	0.933225
	10h	405.8	402.4	64.5	61.1	37.7	29.6	31.5	0.515548	0.484452	0.0311909			2	1.16061	0.0193464	0.0128855	1.19284
	10h	292.8	289.4	33.1	29.7	31.6	23.5	6.2	0.208754	0.791246	0.0366378			3	0.963966	0.0133247	0.0109247	0.988215
	10h	172.5	169.1	44.2	40.8	31	22.9	17.9	0.438725	0.561275	0.0151858			4	0.928987	0.00721933	0.00950666	0.945713
	10h	206.7	203.3	33.7	30.3	31.8	23.7	6.6	0.217822	0.782178	0.0254427			5	2.20231	0.0265205	0.0188116	2.24764
	100h	1166.9	1163.5	57.5	54.1	38.1	30	24.1	0.445471	0.554529	0.0258078		9	1	0.564911	0.0123943	0.0043222	0.581627
	100h	1178.7	1175.3	53.3	49.9	31.1	23	26.9	0.539078	0.460922	0.0216689			2	0.3	0.0608544	0.00531629	0.366171
	100h	1005.7	1002.3	40.6	37.2	20.1	12	25.2	0.677419	0.322581	0.0129329			3	1.27528	0.0255611	0.00367179	1.30452
	100h	403.8	400.4	39.7	36.3	35.2	27.1	9.2	0.253444	0.746556	0.0119568			4	1.30419	0.0239036	0.00456906	1.33266
	100h	508.9	505.5	53.4	50	38.4	30.3	19.7	0.394	0.606	0.0122533			5	1.18594	0.0337314	0.0247922	1.24446
4	1h	96.1	92.7	25.6	22.2	16.3	8.2	14	0.630631	0.369369	0.856014		10	1	0.727059	0.0476074	0.0105401	0.785206
	1h	113.4	110	31.3	27.9	18.9	10.8	17.1	0.612903	0.387097	1.06452			2	1.23139	0.0276142	0.00459111	1.2636
	1h	77	73.6	33.5	30.1	18.9	10.8	19.3	0.641196	0.358804	0.660199			3	0.976237	0.0289906	0.0203033	1.02553
	1h	70.8	67.4	26	22.6	17	8.9	13.7	0.606195	0.393805	0.663562			4	1.29385	0.0452608	0.0402909	1.3794
	1h	82.5	79.1	35	31.6	19.5	11.4	20.2	0.639241	0.360759	0.713402			5	1.00274	0.0272804	0.0233922	1.05341
	10h	168.5	165.1	42.6	39.2	26.2	18.1	21.1	0.538265	0.461735	0.0121972			总值	46.9409	0.947274	0.747064	48.6353
	10h	137	133.6	53.2	49.8	29.3	21.2	28.6	0.574297	0.425703	0.00909982			标准差	0.312395	0.0109822	0.00994282	0.314146
	10h	92.2	88.8	61.8	58.4	42.8	34.7	23.7	0.405822	0.594178	0.00844208
	10h	118.3	114.9	31.4	28	34.6	26.5	1.5	0.0535714	0.946429	0.0173991
	10h	93.1	89.7	43.6	40.2	38.7	30.6	9.6	0.238806	0.761194	0.0109247
	100h	297.2	293.8	70.4	67	64.3	56.2	10.8	0.161194	0.838806	0.00985765
	100h	1266.1	1262.7	94.7	91.3	26.8	18.7	72.6	0.795181	0.204819	0.010345
	100h	146.6	143.2	47.4	44	35.7	27.6	16.4	0.372727	0.627273	0.00359302
	100h	578.5	575.1	66.8	63.4	41.8	33.7	29.7	0.468454	0.531546	0.0122277
	100h	400.1	396.7	106.4	103	39.9	31.8	71.2	0.691262	0.308738	0.00489905
5	1h	69.3	65.9	22.3	18.9	16.8	8.7	10.2	0.539683	0.460317	0.758373
	1h	83.4	80	28.8	25.4	24.1	16	9.4	0.370079	0.629921	1.25984
	1h	115.5	112.1	42.8	39.4	25	16.9	22.5	0.571066	0.428934	1.20209
	1h	69.1	65.7	27.8	24.4	23.9	15.8	8.6	0.352459	0.647541	1.06359
	1h	96.1	92.7	15.7	12.3	14.4	6.3	6	0.487805	0.512195	1.18701
	10h	146	142.6	40.3	36.9	40.4	32.3	4.6	0.124661	0.875339	0.0199717
	10h	162.6	159.2	51.2	47.8	31.6	23.5	24.3	0.508368	0.491632	0.0125228
	10h	163.7	160.3	31.8	28.4	31.1	23	5.4	0.190141	0.809859	0.0207713
	10h	134.3	130.9	35.4	32	35.5	27.4	4.6	0.14375	0.85625	0.0179333
	10h	140	136.6	58.3	54.9	49	40.9	14	0.255009	0.744991	0.0162825
	100h	558.9	555.5	55.1	51.7	23.7	15.6	36.1	0.698259	0.301741	0.00670468
	100h	427.4	424	36.9	33.5	27.4	19.3	14.2	0.423881	0.576119	0.00977099
	100h	507	503.6	40.5	37.1	27.9	19.8	17.3	0.466307	0.533693	0.0107507
	100h	484.6	481.2	42	38.6	37.2	29.1	9.5	0.246114	0.753886	0.0145108
	100h	400.5	397.1	38.4	35	29.6	21.5	13.5	0.385714	0.614286	0.00975731
6	1h	64.1	60.7	30.8	27.4	22.9	14.8	12.6	0.459854	0.540146	0.819672
	1h	33.4	30	13.1	9.7	13.9	5.8	3.9	0.402062	0.597938	0.448454
	1h	70.6	67.2	22.9	19.5	18.8	10.7	8.8	0.451282	0.548718	0.921846
	1h	89.4	86	28.7	25.3	22	13.9	11.4	0.450593	0.549407	1.18123
	1h	63	59.6	27	23.6	20.4	12.3	11.3	0.478814	0.521186	0.776568
	10h	137.7	134.3	49.4	46	44.6	36.5	9.5	0.206522	0.793478	0.0170503
	10h	132.6	129.2	40.6	37.2	26.9	18.8	18.4	0.494624	0.505376	0.0104471
	10h	190.2	186.8	39.1	35.7	28.5	20.4	15.3	0.428571	0.571429	0.0170789
	10h	141.3	137.9	29.6	26.2	25.7	17.6	8.6	0.328244	0.671756	0.0148216
	10h	146.7	143.3	41.2	37.8	37.5	29.4	8.4	0.222222	0.777778	0.0178329
	100h	763.1	759.7	75.5	72.1	55.7	47.6	24.5	0.339806	0.660194	0.020062
	100h	1122.4	1119	61.2	57.8	49.1	41	16.8	0.290657	0.709343	0.0317502
	100h	319.7	316.3	93.4	90	42.4	34.3	55.7	0.618889	0.381111	0.00482182
	100h	1322.6	1319.2	34.1	30.7	29	20.9	9.8	0.319218	0.680782	0.0359235
	100h	1368.5	1365.1	85	81.6	22.3	14.2	67.4	0.82598	0.17402	0.00950217
7	1h	105.2	101.8	27.3	23.9	18.4	10.3	13.6	0.569038	0.430962	1.0968
	1h	48	44.6	18	14.6	17.5	9.4	5.2	0.356164	0.643836	0.717877
	1h	54	50.6	34.4	31	28.1	20	11	0.354839	0.645161	0.816129
	1h	74.6	71.2	29.9	26.5	26.6	18.5	8	0.301887	0.698113	1.24264
	1h	67.3	63.9	14.2	10.8	15.2	7.1	3.7	0.342593	0.657407	1.05021
	10h	95	91.6	24.7	21.3	23.2	15.1	6.2	0.29108	0.70892	0.0103899
	10h	112.9	109.5	44.4	41	32.2	24.1	16.9	0.412195	0.587805	0.0102983
	10h	103.8	100.4	41.7	38.3	32.1	24	14.3	0.373368	0.626632	0.0100662
	10h	121.1	117.7	39.6	36.2	35.5	27.4	8.8	0.243094	0.756906	0.0142541
	10h	130.3	126.9	32.3	28.9	27.1	19	9.9	0.342561	0.657439	0.0133487
	100h	834.5	831.1	52.8	49.4	37.3	29.2	20.2	0.408907	0.591093	0.0196503
	100h	532.5	529.1	36.3	32.9	28	19.9	13	0.395137	0.604863	0.0128013
	100h	780	776.6	31.3	27.9	19.6	11.5	16.4	0.587814	0.412186	0.0128042
	100h	1576.8	1573.4	52.3	48.9	34.5	26.4	22.5	0.460123	0.539877	0.0339777
	100h	1088.4	1085	84.9	81.5	72.9	64.8	16.7	0.204908	0.795092	0.034507
8	1h	114.3	110.9	45.9	42.5	21.9	13.8	28.7	0.675294	0.324706	0.900247
	1h	112.2	108.8	49.1	45.7	27.6	19.5	26.2	0.573304	0.426696	1.16061
	1h	98.1	94.7	34.1	30.7	20.6	12.5	18.2	0.592834	0.407166	0.963966
	1h	75	71.6	27.1	23.7	20.4	12.3	11.4	0.481013	0.518987	0.928987
	1h	222.2	206.7	51.4	35.9	23.4	15.3	20.6	0.573816	0.426184	2.20231
	10h	182.6	179.2	33.1	29.7	25.4	17.3	12.4	0.417508	0.582492	0.0167012
	10h	220.9	217.5	62.4	59	40.9	32.8	26.2	0.444068	0.555932	0.0193464
	10h	180.4	177	74.6	71.2	41.6	33.5	37.7	0.529494	0.470506	0.0133247
	10h	158.1	154.7	99.4	96	36.1	28	68	0.708333	0.291667	0.00721933
	10h	381.3	365.8	98.7	83.2	45.8	37.7	45.5	0.546875	0.453125	0.0265205
	100h	515.4	499.9	61.2	45.7	45.3	37.2	8.5	0.185996	0.814004	0.0162768
	100h	596.5	581	106.4	90.9	58.5	50.4	40.5	0.445545	0.554455	0.0128855
	100h	481.9	466.4	148.7	133.2	86.1	78	55.2	0.414414	0.585586	0.0109247
	100h	604.4	588.9	144.1	128.6	60	51.9	76.7	0.596423	0.403577	0.00950666
	100h	771.6	756.1	102.8	87.3	62.4	54.3	33	0.378007	0.621993	0.0188116
9	1h	36.7	33.3	17.4	14	17.6	9.5	4.5	0.321429	0.678571	0.564911
	1h	20.3	16.9	20.3	16.9	20.1	12	4.9	0.289941	0.710059	0.3
	1h	74.1	70.7	19.2	15.8	19.5	11.4	4.4	0.278481	0.721519	1.27528
	1h	100.5	97.1	28.9	25.5	21.8	13.7	11.8	0.462745	0.537255	1.30419
	1h	72.4	69	24.2	20.8	22.4	14.3	6.5	0.3125	0.6875	1.18594
	10h	97.8	94.4	33.5	30.1	32.8	24.7	5.4	0.179402	0.820598	0.0123943
	10h	450.8	447.4	48.1	44.7	46.1	38	6.7	0.149888	0.850112	0.0608544
	10h	284.2	280.8	60.7	57.3	40.7	32.6	24.7	0.431065	0.568935	0.0255611
	10h	173.1	169.7	47.7	44.3	47.1	39	5.3	0.119639	0.880361	0.0239036
	10h	296.1	292.7	48.8	45.4	40.8	32.7	12.7	0.279736	0.720264	0.0337314
	100h	278.2	274.8	53.5	50.1	27.8	19.7	30.4	0.606786	0.393214	0.0043222
	100h	385.8	382.4	36.2	32.8	19.5	11.4	21.4	0.652439	0.347561	0.00531629
	100h	375.9	372.5	31.4	28	15	6.9	21.1	0.753571	0.246429	0.00367179
	100h	168.8	165.4	21.5	18.1	20.6	12.5	5.6	0.309392	0.690608	0.00456906
	100h	1045.2	1041.8	66.6	63.2	45.7	37.6	25.6	0.405063	0.594937	0.0247922
10	1h	44.6	41.2	27.2	23.8	24.9	16.8	7	0.294118	0.705882	0.727059
	1h	92.4	89	29.6	26.2	22.6	14.5	11.7	0.446565	0.553435	1.23139
	1h	61.1	57.7	23.2	19.8	21.5	13.4	6.4	0.323232	0.676768	0.976237
	1h	88.3	84.9	32.6	29.2	25.9	17.8	11.4	0.390411	0.609589	1.29385
	1h	82.1	78.7	29.3	25.9	21.3	13.2	12.7	0.490347	0.509653	1.00274
	10h	297	293.6	40.6	37.2	45.8	37.7	-0.5	-0.0134409	1.01344	0.0476074
	10h	256	252.6	63.7	60.3	49.3	41.2	19.1	0.31675	0.68325	0.0276142
	10h	349.7	346.3	35.7	32.3	25	16.9	15.4	0.47678	0.52322	0.0289906
	10h	347.5	344.1	36	32.6	34.9	26.8	5.8	0.177914	0.822086	0.0452608
	10h	252.9	249.5	41.3	37.9	34	25.9	12	0.316623	0.683377	0.0272804
	100h	518	514.6	123.7	120.3	69.7	61.6	58.7	0.487947	0.512053	0.0105401
	100h	729.2	725.8	89.4	86	21.7	13.6	72.4	0.84186	0.15814	0.00459111
	100h	639.6	636.2	86.5	83.1	74.4	66.3	16.8	0.202166	0.797834	0.0203033
	100h	3336.9	3333.5	91.1	87.7	34.6	26.5	61.2	0.697834	0.302166	0.0402909
	100h	1082.2	1078.8	62.8	59.4	40.3	32.2	27.2	0.457912	0.542088	0.0233922

## Sheet: BP
	Time lag	Fresh weight g		Sampling fresh weight g	Fresh net weight	Sampling dry weight g	Clean and heavy	Fresh-dry	Relative moisture content	Dry-wet ratio	Loading capacity kg/m2				1h	10h	100h
1	1h	80	76.6	29.8	26.4	15.7	7.6	18.8	0.712121	0.287879	0.551288		1	1	0.551288	0.00430593	0.00446537	0.560059
1	1h	85.4	82	56.6	53.2	20.6	12.5	40.7	0.765038	0.234962	0.481673			2	0.481673	0.00784141	0.00860609	0.49812
1	1h	97.2	93.8	63	59.6	19.9	11.8	47.8	0.802013	0.197987	0.464279			3	0.464279	0.00432708	0.00901303	0.477619
1	1h	111.4	108	46	42.6	19.2	11.1	31.5	0.739437	0.260563	0.703521			4	0.703521	0.00756328	0.00417404	0.715258
1	1h	98.8	95.4	51.5	48.1	22.5	14.4	33.7	0.700624	0.299376	0.714012			5	0.714012	0.00872917	0.00626727	0.729009
1	10h	76.7	73.3	44.8	41.4	23.3	15.2	26.2	0.63285	0.36715	0.00430593		2	1	1.23018	0.017098	0.007276	1.25456
1	10h	152.1	148.7	65.6	62.2	28.6	20.5	41.7	0.670418	0.329582	0.00784141			2	1.18321	0.0204886	0.00493267	1.20863
1	10h	104.1	100.7	66.7	63.3	25.1	17	46.3	0.731438	0.268562	0.00432708			3	0.956897	0.01287	0.0207743	0.990541
1	10h	116.2	112.8	59	55.6	31.4	23.3	32.3	0.580935	0.419065	0.00756328			4	1.41022	0.015171	0.00615565	1.43155
1	10h	111.2	107.8	52.6	49.2	33	24.9	24.3	0.493902	0.506098	0.00872917			5	1.23361	0.0183568	0.00974544	1.26171
1	100h	321.8	318.4	101.8	98.4	42.6	34.5	63.9	0.64939	0.35061	0.00446537		3	1	1.14881	0.0122407	0.00701399	1.16806
1	100h	453.1	449.7	103.1	99.7	55.8	47.7	52	0.521565	0.478435	0.00860609			2	0.892671	0.0229858	0.00805077	0.923708
1	100h	428.3	424.9	76	72.6	46.6	38.5	34.1	0.469697	0.530303	0.00901303			3	1.1353	0.00594137	0.00416823	1.14541
1	100h	243.2	239.8	72.8	69.4	38.3	30.2	39.2	0.564841	0.435159	0.00417404			4	1.20647	0.00663192	0.00562027	1.21873
1	100h	400.7	397.3	67.3	63.9	33.3	25.2	38.7	0.605634	0.394366	0.00626727			5	1.4321	0.0117723	0.00722818	1.45111
2	1h	172.2	168.8	84.7	81.3	31.8	23.7	57.6	0.708487	0.291513	1.23018		4	1	2.05915	0.0357557	0.0203346	2.11524
2	1h	143.3	139.9	70.5	67.1	30.8	22.7	44.4	0.661699	0.338301	1.18321			2	1.85079	0.0127882	0.0174613	1.88104
2	1h	114.4	111	61.4	58	28.1	20	38	0.655172	0.344828	0.956897			3	0.970099	0.0273013	0.00953344	1.00693
2	1h	142.2	138.8	84.6	81.2	41.1	33	48.2	0.593596	0.406404	1.41022			4	1.50215	0.0454513	0.0128282	1.56042
2	1h	171.4	168	76.6	73.2	29.6	21.5	51.7	0.706284	0.293716	1.23361			5	0.412706	0.0109804	0.0385107	0.462197
2	10h	221.4	218	23.8	20.4	18.1	10	10.4	0.509804	0.490196	0.017098		5	1	0.847656	0.0156687	0.0106774	0.874002
2	10h	240.3	236.9	33	29.6	24.1	16	13.6	0.459459	0.540541	0.0204886			2	1.55266	0.0132271	0.0172811	1.58317
2	10h	220	216.6	48.1	44.7	24.7	16.6	28.1	0.628635	0.371365	0.01287			3	1.58654	0.0255437	0.0158345	1.62792
2	10h	241.2	237.8	66.6	63.2	33.3	25.2	38	0.601266	0.398734	0.015171			4	1.2176	0.0166242	0.0129243	1.24715
2	10h	174.5	171.1	29.2	25.8	25.4	17.3	8.5	0.329457	0.670543	0.0183568			5	0.777161	0.0248008	0.00714722	0.809109
2	100h	367.2	363.8	36.4	33	24.6	16.5	16.5	0.5	0.5	0.007276		6	1	0.868874	0.00823721	0.0095231	0.886634
2	100h	323.6	320.2	63.9	60.5	31.4	23.3	37.2	0.614876	0.385124	0.00493267			2	0.773079	0.0277512	0.00848736	0.809318
2	100h	957.6	954.2	73.4	70	46.2	38.1	31.9	0.455714	0.544286	0.0207743			3	0.88669	0.0343194	0.0136493	0.934659
2	100h	605.5	602.1	34.7	31.3	16.1	8	23.3	0.744409	0.255591	0.00615565			4	0.671001	0.0126144	0.00511196	0.688728
2	100h	568.5	565.1	20.1	16.7	15.3	7.2	9.5	0.568862	0.431138	0.00974544			5	1.22785	0.0197182	0.0151744	1.26274
3	1h	154	150.6	42.4	39	20	11.9	27.1	0.694872	0.305128	1.14881		7	1	0.639789	0.0156134	0.0104332	0.665835
3	1h	121.3	117.9	55.9	52.5	24	15.9	36.6	0.697143	0.302857	0.892671			2	0.90363	0.0136271	0.0095267	0.926783
3	1h	151.5	148.1	39.6	36.2	19.2	11.1	25.1	0.69337	0.30663	1.1353			3	0.954048	0.0106051	0.00393644	0.96859
3	1h	186.5	183.1	29.2	25.8	14.9	6.8	19	0.736434	0.263566	1.20647			4	0.483071	0.0120053	0.012014	0.50709
3	1h	183.7	180.3	71.7	68.3	29.8	21.7	46.6	0.682284	0.317716	1.4321			5	0.797334	0.0163235	0.0217942	0.835451
3	10h	216.3	212.9	52.1	48.7	25.6	17.5	31.2	0.640657	0.359343	0.0122407		8	1	0.759908	0.00576658	0.000977574	0.766652
3	10h	322.5	319.1	51.6	48.2	29.8	21.7	26.5	0.549793	0.450207	0.0229858			2	0.809545	0.00473401	0.00309067	0.81737
3	10h	77	73.6	36.5	33.1	24.8	16.7	16.4	0.495468	0.504532	0.00594137			3	1.44805	0.00842929	0.00396663	1.46045
3	10h	118.2	114.8	56.3	52.9	27.2	19.1	33.8	0.638941	0.361059	0.00663192			4	1.12264	0.00781613	0.00161937	1.13208
3	10h	141.8	138.4	61.9	58.5	39.2	31.1	27.4	0.468376	0.531624	0.0117723			5	0.632043	0.00673621	0.00145761	0.640237
3	100h	447	443.6	41.6	38.2	23.2	15.1	23.1	0.604712	0.395288	0.00701399		9	1	0.772481	0.00445375	0.00516497	0.7821
3	100h	337	333.6	45.5	42.1	33.5	25.4	16.7	0.396675	0.603325	0.00805077			2	0.845216	0.0100631	0.0101752	0.865455
3	100h	459.3	455.9	13.9	10.5	10.5	2.4	8.1	0.771429	0.228571	0.00416823			3	0.685061	0.00417431	0.00851282	0.697748
3	100h	708.2	704.8	96.7	93.3	26.7	18.6	74.7	0.800643	0.199357	0.00562027			4	0.763506	0.0119612	0.00861863	0.784085
3	100h	537.3	533.9	16.4	13	12.5	4.4	8.6	0.661538	0.338462	0.00722818			5	0.848593	0.00782298	0.0100079	0.866424
4	1h	159.1	155.7	75.8	72.4	46.4	38.3	34.1	0.470994	0.529006	2.05915		10	1	0.9084	0.0238621	0.00306832	0.93533
4	1h	182.2	178.8	57.5	54.1	30.5	22.4	31.7	0.585952	0.414048	1.85079			2	0.528851	0.012414	0.00382328	0.545088
4	1h	114.9	111.5	48.8	45.4	23.9	15.8	29.6	0.651982	0.348018	0.970099			3	0.987955	0.0125974	0.0132846	1.01384
4	1h	120.1	116.7	47.1	43.7	30.6	22.5	21.2	0.485126	0.514874	1.50215			4	0.742875	0.0139371	0.0163059	0.773118
4	1h	113.1	109.7	24	20.6	11.2	3.1	17.5	0.849515	0.150485	0.412706			5	0.606935	0.0123755	0.012202	0.631512
4	10h	354.7	351.3	42.7	39.3	33.1	25	14.3	0.363868	0.636132	0.0357557			总和	48.1882	0.722423	0.48795	49.3986
4	10h	192.6	189.2	33.7	30.3	20.9	12.8	17.5	0.577558	0.422442	0.0127882			标准差	0.364441	0.00880071	0.00659099	0.369239
4	10h	252	248.6	42.3	38.9	34.8	26.7	12.2	0.313625	0.686375	0.0273013
4	10h	396.5	393.1	56.4	53	46.4	38.3	14.7	0.277358	0.722642	0.0454513
4	10h	157.6	154.2	21.6	18.2	16.2	8.1	10.1	0.554945	0.445055	0.0109804
4	100h	752.9	749.5	86.7	83.3	64.6	56.5	26.8	0.321729	0.678271	0.0203346
4	100h	576.9	573.5	68.3	64.9	57.5	49.4	15.5	0.238829	0.761171	0.0174613
4	100h	401.3	397.9	42.8	39.4	31.7	23.6	15.8	0.401015	0.598985	0.00953344
4	100h	590	586.6	53.7	50.3	35.6	27.5	22.8	0.45328	0.54672	0.0128282
4	100h	1330.2	1326.8	141.9	138.5	108.6	100.5	38	0.274368	0.725632	0.0385107
5	1h	94.4	91	45	41.6	23.6	15.5	26.1	0.627404	0.372596	0.847656
5	1h	153.9	150.5	55.5	52.1	29.6	21.5	30.6	0.587332	0.412668	1.55266
5	1h	138.4	135	50.2	46.8	30.1	22	24.8	0.529915	0.470085	1.58654
5	1h	140	136.6	39.3	35.9	20.9	12.8	23.1	0.643454	0.356546	1.2176
5	1h	106.3	102.9	55.7	52.3	23.9	15.8	36.5	0.697897	0.302103	0.777161
5	10h	191	187.6	35.2	31.8	24.7	16.6	15.2	0.477987	0.522013	0.0156687
5	10h	117.3	113.9	15.8	12.4	17.1	9	3.4	0.274194	0.725806	0.0132271
5	10h	319.3	315.9	22	18.6	17.5	9.4	9.2	0.494624	0.505376	0.0255437
5	10h	267.4	264	43.8	40.4	24	15.9	24.5	0.606436	0.393564	0.0166242
5	10h	241.5	238.1	18.3	14.9	17.8	9.7	5.2	0.348993	0.651007	0.0248008
5	100h	438.2	434.8	35	31.6	27.5	19.4	12.2	0.386076	0.613924	0.0106774
5	100h	724.7	721.3	41.8	38.4	31.1	23	15.4	0.401042	0.598958	0.0172811
5	100h	670.9	667.5	84	80.6	55.9	47.8	32.8	0.406948	0.593052	0.0158345
5	100h	745	741.6	113.8	110.4	56.2	48.1	62.3	0.564312	0.435688	0.0129243
5	100h	312.9	309.5	22.8	19.4	19.3	11.2	8.2	0.42268	0.57732	0.00714722
6	1h	136.5	133.1	73.1	69.7	26.3	18.2	51.5	0.738881	0.261119	0.868874
6	1h	125.3	121.9	57.8	54.4	21.9	13.8	40.6	0.746324	0.253676	0.773079
6	1h	176.1	172.7	66.7	63.3	21.1	13	50.3	0.794629	0.205371	0.88669
6	1h	123.4	120	80.3	76.9	25.3	17.2	59.7	0.776333	0.223667	0.671001
6	1h	187.8	184.4	44.7	41.3	19.1	11	30.3	0.733656	0.266344	1.22785
6	10h	100.5	97.1	48.1	44.7	31.8	23.7	21	0.469799	0.530201	0.00823721
6	10h	371	367.6	46	42.6	28.2	20.1	22.5	0.528169	0.471831	0.0277512
6	10h	360	356.6	30	26.6	24.1	16	10.6	0.398496	0.601504	0.0343194
6	10h	147.2	143.8	55.2	51.8	36.5	28.4	23.4	0.451737	0.548263	0.0126144
6	10h	240.7	237.3	21.5	18.1	17.5	9.4	8.7	0.480663	0.519337	0.0197182
6	100h	774	770.6	107.3	103.9	40.2	32.1	71.8	0.691049	0.308951	0.0095231
6	100h	428.6	425.2	54.5	51.1	33.6	25.5	25.6	0.500978	0.499022	0.00848736
6	100h	937.4	934	51.3	47.9	25.6	17.5	30.4	0.634656	0.365344	0.0136493
6	100h	377.4	374	43.2	39.8	21.7	13.6	26.2	0.658291	0.341709	0.00511196
6	100h	926.1	922.7	41.1	37.7	23.6	15.5	22.2	0.588859	0.411141	0.0151744
7	1h	121.9	118.5	46	42.6	17.3	9.2	33.4	0.784038	0.215962	0.639789
7	1h	179.7	176.3	51.2	47.8	17.9	9.8	38	0.794979	0.205021	0.90363
7	1h	205.4	202	73.8	70.4	21.4	13.3	57.1	0.81108	0.18892	0.954048
7	1h	91.3	87.9	49.8	46.4	18.3	10.2	36.2	0.780172	0.219828	0.483071
7	1h	142.3	138.9	50	46.6	18.8	10.7	35.9	0.770386	0.229614	0.797334
7	10h	186.9	183.5	20.7	17.3	17.3	9.2	8.1	0.468208	0.531792	0.0156134
7	10h	208.4	205	24.1	20.7	16.7	8.6	12.1	0.584541	0.415459	0.0136271
7	10h	137.1	133.7	38.7	35.3	25.6	17.5	17.8	0.504249	0.495751	0.0106051
7	10h	136.9	133.5	30.8	27.4	23.5	15.4	12	0.437956	0.562044	0.0120053
7	10h	221.5	218.1	51.5	48.1	30.6	22.5	25.6	0.532225	0.467775	0.0163235
7	100h	466.7	463.3	42.3	38.9	30	21.9	17	0.437018	0.562982	0.0104332
7	100h	750.3	746.9	88.7	85.3	35.3	27.2	58.1	0.681125	0.318875	0.0095267
7	100h	221.5	218.1	52.6	49.2	30.3	22.2	27	0.54878	0.45122	0.00393644
7	100h	783	779.6	50.9	47.5	26.4	18.3	29.2	0.614737	0.385263	0.012014
7	100h	982.8	979.4	32.7	29.3	24.4	16.3	13	0.443686	0.556314	0.0217942
8	1h	146	142.6	41.4	38	16.2	8.1	29.9	0.786842	0.213158	0.759908
8	1h	181.5	178.1	28.7	25.3	12.7	4.6	20.7	0.818182	0.181818	0.809545
8	1h	152.2	148.8	63	59.6	31.3	23.2	36.4	0.610738	0.389262	1.44805
8	1h	161.5	158.1	62.9	59.5	25	16.9	42.6	0.715966	0.284034	1.12264
8	1h	118.7	115.3	33.5	30.1	14.7	6.6	23.5	0.780731	0.219269	0.632043
8	10h	190	186.6	35.5	32.1	14.3	6.2	25.9	0.806854	0.193146	0.00576658
8	10h	74.8	71.4	43.7	40.3	24.8	16.7	23.6	0.585608	0.414392	0.00473401
8	10h	120	116.6	33.5	30.1	21.7	13.6	16.5	0.548173	0.451827	0.00842929
8	10h	118.9	115.5	33.9	30.5	21	12.9	17.6	0.577049	0.422951	0.00781613
8	10h	103.1	99.7	42	38.6	24.4	16.3	22.3	0.57772	0.42228	0.00673621
8	100h	111.9	108.5	84.2	80.8	26.3	18.2	62.6	0.774752	0.225248	0.000977574
8	100h	235.2	231.8	28	24.6	16.3	8.2	16.4	0.666667	0.333333	0.00309067
8	100h	433.8	430.4	45.5	42.1	17.8	9.7	32.4	0.769596	0.230404	0.00396663
8	100h	259.8	256.4	69.9	66.5	18.6	10.5	56	0.842105	0.157895	0.00161937
8	100h	341.3	337.9	23.8	20.4	10.3	2.2	18.2	0.892157	0.107843	0.00145761
9	1h	144.4	141	43.1	39.7	16.8	8.7	31	0.780856	0.219144	0.772481
9	1h	196.8	193.4	56.6	53.2	17.4	9.3	43.9	0.825188	0.174812	0.845216
9	1h	110.4	107	44.4	41	18.6	10.5	30.5	0.743902	0.256098	0.685061
9	1h	191.3	187.9	39.7	36.3	14	5.9	30.4	0.837466	0.162534	0.763506
9	1h	90.8	87.4	46.4	43	24.8	16.7	26.3	0.611628	0.388372	0.848593
9	10h	91.1	87.7	55.7	52.3	24.7	16.6	35.7	0.6826	0.3174	0.00445375
9	10h	135	131.6	41.9	38.5	26.5	18.4	20.1	0.522078	0.477922	0.0100631
9	10h	95.8	92.4	45.9	42.5	20.1	12	30.5	0.717647	0.282353	0.00417431
9	10h	164.3	160.9	45.8	42.4	27.8	19.7	22.7	0.535377	0.464623	0.0119612
9	10h	105.6	102.2	61.3	57.9	35.8	27.7	30.2	0.521589	0.478411	0.00782298
9	100h	440.3	436.9	52.8	49.4	22.7	14.6	34.8	0.704453	0.295547	0.00516497
9	100h	723.7	720.3	111	107.6	46.1	38	69.6	0.64684	0.35316	0.0101752
9	100h	684.6	681.2	81.5	78.1	32.5	24.4	53.7	0.68758	0.31242	0.00851282
9	100h	806.5	803.1	52.6	49.2	21.3	13.2	36	0.731707	0.268293	0.00861863
9	100h	1371.3	1367.9	61.9	58.5	18.8	10.7	47.8	0.817094	0.182906	0.0100079
10	1h	125.6	122.2	56.2	52.8	23.8	15.7	37.1	0.702652	0.297348	0.9084
10	1h	116.1	112.7	34.3	30.9	13.9	5.8	25.1	0.812298	0.187702	0.528851
10	1h	160.9	157.5	58.4	55	21.9	13.8	41.2	0.749091	0.250909	0.987955
10	1h	109.7	106.3	38.1	34.7	17.8	9.7	25	0.720461	0.279539	0.742875
10	1h	105.6	102.2	29.5	26.1	14.3	6.2	19.9	0.762452	0.237548	0.606935
10	10h	345.6	342.2	36.9	33.5	22.7	14.6	18.9	0.564179	0.435821	0.0238621
10	10h	201.4	198	42.7	39.3	23.5	15.4	23.9	0.608142	0.391858	0.012414
10	10h	283.6	280.2	27.6	24.2	14.9	6.8	17.4	0.719008	0.280992	0.0125974
10	10h	305.4	302	71.7	68.3	27.8	19.7	48.6	0.711567	0.288433	0.0139371
10	10h	230.8	227.4	32.8	29.4	18.1	10	19.4	0.659864	0.340136	0.0123755
10	100h	384.2	380.8	45.1	41.7	16.5	8.4	33.3	0.798561	0.201439	0.00306832
10	100h	490.5	487.1	56.4	53	18.5	10.4	42.6	0.803774	0.196226	0.00382328
10	100h	584.6	581.2	37.7	34.3	27.7	19.6	14.7	0.428571	0.571429	0.0132846
10	100h	697.8	694.4	72.9	69.5	48.9	40.8	28.7	0.41295	0.58705	0.0163059
10	100h	512.3	508.9	38.6	35.2	29.2	21.1	14.1	0.400568	0.599432	0.012202

## Sheet: LG
	Time lag	Fresh weight g		Sampling fresh weight g	Fresh net weight	Sampling dry weight g	Clean and heavy	Fresh-dry	Relative moisture content	Dry-wet ratio	Loading capacity kg/m2				1h	10h	100h
1	1h	84.8	69.3	53.2	37.7	29.1	21	16.7	0.442971	0.557029	0.965053		1	1	0.965053	0.0241171	0.00755358	0.996724
1	1h	124.6	109.1	44	28.5	31.2	23.1	5.4	0.189474	0.810526	2.21071			2	2.21071	0.0322646	0.0137315	2.25671
1	1h	139.9	124.4	52.9	37.4	24.8	16.7	20.7	0.553476	0.446524	1.38869			3	1.38869	0.0642883	0.0143877	1.46737
1	1h	104.1	88.6	42.4	26.9	19.4	11.3	15.6	0.579926	0.420074	0.930465			4	0.930465	0.0297636	0.0305874	0.990816
1	1h	86.6	71.1	41.9	26.4	21	12.9	13.5	0.511364	0.488636	0.868551			5	0.868551	0.036149	0.0184342	0.923134
2	1h	90.2	86.8	46.9	43.5	25.9	17.8	25.7	0.590805	0.409195	0.887954		2	1	0.887954	0.0208253	0.0111187	0.919898
2	1h	115.9	112.5	40.3	36.9	20.3	12.2	24.7	0.669377	0.330623	0.929878			2	0.929878	0.0163345	0.0063456	0.952558
2	1h	100.6	97.2	64.2	60.8	24.2	16.1	44.7	0.735197	0.264803	0.64347			3	0.64347	0.0296633	0.00712325	0.680257
2	1h	108	104.6	52.3	48.9	26.8	18.7	30.2	0.617587	0.382413	1.00001			4	1.00001	0.0236854	0.0253478	1.04904
2	1h	89.2	85.8	44.3	40.9	20.1	12	28.9	0.706601	0.293399	0.62934			5	0.62934	0.0247267	0.00582684	0.659893
3	1h	163.7	160.3	75.4	72	37.7	29.6	42.4	0.588889	0.411111	1.64753		3	1	1.64753	0.0137719	0.00235539	1.66366
3	1h	110.7	107.3	63.7	60.3	34.1	26	34.3	0.568823	0.431177	1.15663			2	1.15663	0.014096	0.00690081	1.17763
3	1h	137.7	134.3	50	46.6	27.2	19.1	27.5	0.590129	0.409871	1.37614			3	1.37614	0.0138137	0.00996289	1.39992
3	1h	60.7	57.3	50.5	47.1	23.4	15.3	31.8	0.675159	0.324841	0.465334			4	0.465334	0.035796	0.00557271	0.506703
3	1h	154.7	151.3	70	66.6	37.5	29.4	37.2	0.558559	0.441441	1.66975			5	1.66975	0.050175	0.00655353	1.72648
4	1h	117.4	114	46.8	43.4	21.9	13.8	29.6	0.682028	0.317972	0.906221		4	1	0.906221	0.0181358	0.00627324	0.93063
4	1h	154.7	151.3	66.8	63.4	23.4	15.3	48.1	0.758675	0.241325	0.912812			2	0.912812	0.00960898	0.0160208	0.938441
4	1h	148	144.6	55.6	52.2	22.5	14.4	37.8	0.724138	0.275862	0.997241			3	0.997241	0.0100295	0.00334312	1.01061
4	1h	128.7	125.3	56.7	53.3	21.7	13.6	39.7	0.744841	0.255159	0.799287			4	0.799287	0.0236926	0.0108628	0.833842
4	1h	119.9	116.5	47.2	43.8	21.8	13.7	30.1	0.687215	0.312785	0.910987			5	0.910987	0.0148237	0.00903223	0.934843
5	1h	142.9	139.5	81.4	78	31.3	23.2	54.8	0.702564	0.297436	1.03731		5	1	1.03731	0.0109944	0.0184448	1.06675
5	1h	132.1	128.7	61.8	58.4	23.1	15	43.4	0.743151	0.256849	0.826413			2	0.826413	0.0214418	0.0172508	0.865105
5	1h	136	132.6	69.5	66.1	25.3	17.2	48.9	0.739788	0.260212	0.862602			3	0.862602	0.0304228	0.0108594	0.903884
5	1h	180	176.6	80.3	76.9	29.7	21.6	55.3	0.719116	0.280884	1.2401			4	1.2401	0.0435046	0.0102232	1.29383
5	1h	140.6	137.2	81	77.6	27.5	19.4	58.2	0.75	0.25	0.8575			5	0.8575	0.0225503	0.00983499	0.889885
6	1h	165.9	162.5	48	44.6	25.5	17.4	27.2	0.609865	0.390135	1.58492		6	1	1.58492	0.0241308	0.0095383	1.61859
6	1h	138.4	135	49.5	46.1	22.4	14.3	31.8	0.689805	0.310195	1.04691			2	1.04691	0.0117933	0.0113917	1.07009
6	1h	109	105.6	52.8	49.4	30.4	22.3	27.1	0.548583	0.451417	1.19174			3	1.19174	0.0205247	0.00847187	1.22074
6	1h	124.5	121.1	37	33.6	23.2	15.1	18.5	0.550595	0.449405	1.36057			4	1.36057	0.0184251	0.0286852	1.40768
6	1h	156.5	153.1	57.9	54.5	31	22.9	31.6	0.579817	0.420183	1.60825			5	1.60825	0.0345272	0.0173369	1.66012
7	1h	144.5	141.1	26.7	23.3	16.3	8.2	15.1	0.648069	0.351931	1.24144		7	1	1.24144	0.0143002	0.00870903	1.26445
7	1h	112.6	109.2	55	51.6	28.4	20.3	31.3	0.606589	0.393411	1.07401			2	1.07401	0.0328079	0.040144	1.14696
7	1h	96.9	93.5	34.2	30.8	18.1	10	20.8	0.675325	0.324675	0.758929			3	0.758929	0.0347685	0.0296452	0.823342
7	1h	96.7	93.3	40.1	36.7	18.9	10.8	25.9	0.705722	0.294278	0.686403			4	0.686403	0.0126826	0.0122997	0.711386
7	1h	83	79.6	56.8	53.4	30.5	22.4	31	0.580524	0.419476	0.834757			5	0.834757	0.0334744	0.0268941	0.895125
8	1h	98.2	94.8	47.7	44.3	20.5	12.4	31.9	0.72009	0.27991	0.663386		8	1	0.663386	0.0106074	0.0113275	0.685321
8	1h	159.3	155.9	54.8	51.4	22.7	14.6	36.8	0.715953	0.284047	1.10707			2	1.10707	0.0216689	0.0106035	1.13934
8	1h	120.8	117.4	56.5	53.1	25	16.9	36.2	0.681733	0.318267	0.934115			3	0.934115	0.030893	0.013789	0.978797
8	1h	115.2	111.8	56.9	53.5	26	17.9	35.6	0.665421	0.334579	0.93515			4	0.93515	0.0306129	0.00523369	0.970996
8	1h	136.2	132.8	53	49.6	20.1	12	37.6	0.758065	0.241935	0.803226			5	0.803226	0.0199561	0.0103632	0.833545
9	1h	157.8	154.4	44.9	41.5	19.3	11.2	30.3	0.73012	0.26988	1.04173		9	1	1.04173	0.00638385	0.00377087	1.05189
9	1h	145.3	141.9	68	64.6	25.7	17.6	47	0.727554	0.272446	0.966502			2	0.966502	0.00923669	0.00408409	0.979822
9	1h	144.2	140.8	80.1	76.7	48.8	40.7	36	0.469361	0.530639	1.86785			3	1.86785	0.0205714	0.00374618	1.89217
9	1h	151	147.6	70	66.6	31.2	23.1	43.5	0.653153	0.346847	1.27986			4	1.27986	0.0254891	0.00615797	1.31151
9	1h	146.1	142.7	52.4	49	20.4	12.3	36.7	0.74898	0.25102	0.895515			5	0.895515	0.0118382	0.00500228	0.912356
10	1h	119	115.6	61.4	58	38	29.9	28.1	0.484483	0.515517	1.48984		10	1	1.48984	0.00590187	0.00672969	1.50248
10	1h	109.9	106.5	41.4	38	21.9	13.8	24.2	0.636842	0.363158	0.966908			2	0.966908	0.0195217	0.00469054	0.99112
10	1h	108.3	104.9	54.6	51.2	22.8	14.7	36.5	0.712891	0.287109	0.752944			3	0.752944	0.0224645	0.00852562	0.783934
10	1h	111.6	108.2	54.8	51.4	29.1	21	30.4	0.59144	0.40856	1.10516			4	1.10516	0.0116193	0.00687412	1.12365
10	1h	152.6	149.2	44.3	40.9	25.7	17.6	23.3	0.569682	0.430318	1.60509			5	1.60509	0.0031138	0.00359487	1.61179
														总和	53.9223	1.12199	0.581557	55.6258
1	10h	243.5	228	111.4	95.9	71.5	63.4	32.5	0.338895	0.661105	0.0241171			标准差	0.348537	0.0118095	0.00817609	0.349023
1	10h	266.6	251.1	73.9	58.4	55	46.9	11.5	0.196918	0.803082	0.0322646
1	10h	541.6	526.1	51.9	36.4	35.9	27.8	8.6	0.236264	0.763736	0.0642883
1	10h	260	244.5	68.6	53.1	48.5	40.4	12.7	0.239171	0.760829	0.0297636
1	10h	308	292.5	73.5	58	52.9	44.8	13.2	0.227586	0.772414	0.036149
2	10h	292.3	288.9	60	56.6	33.6	25.5	31.1	0.54947	0.45053	0.0208253
2	10h	313.1	309.7	84.7	81.3	34.9	26.8	54.5	0.670357	0.329643	0.0163345
2	10h	421.3	417.9	58.4	55	32.5	24.4	30.6	0.556364	0.443636	0.0296633
2	10h	265.2	261.8	22.5	19.1	18.9	10.8	8.3	0.434555	0.565445	0.0236854
2	10h	353	349.6	63.8	60.4	34.8	26.7	33.7	0.557947	0.442053	0.0247267
3	10h	275.9	272.5	70.2	66.8	29.2	21.1	45.7	0.684132	0.315868	0.0137719
3	10h	267.7	264.3	37.3	33.9	19.4	11.3	22.6	0.666667	0.333333	0.014096
3	10h	192.2	188.8	43.2	39.8	26.3	18.2	21.6	0.542714	0.457286	0.0138137
3	10h	600	596.6	37	33.6	20.7	12.6	21	0.625	0.375	0.035796
3	10h	480	476.6	34.1	30.7	28.3	20.2	10.5	0.34202	0.65798	0.050175
4	10h	183.8	180.4	26	22.6	22.3	14.2	8.4	0.371681	0.628319	0.0181358
4	10h	159	155.6	54.7	51.3	27.9	19.8	31.5	0.614035	0.385965	0.00960898
4	10h	177.9	174.5	44.6	41.2	22.9	14.8	26.4	0.640777	0.359223	0.0100295
4	10h	155.3	151.9	35.2	31.8	39.1	31	0.8	0.0251572	0.974843	0.0236926
4	10h	319.2	315.8	35.1	31.7	17.4	9.3	22.4	0.706625	0.293375	0.0148237
5	10h	146.3	142.9	45.2	41.8	28.2	20.1	21.7	0.519139	0.480861	0.0109944
5	10h	228.9	225.5	38.4	35	28.9	20.8	14.2	0.405714	0.594286	0.0214418
5	10h	377.6	374.2	28	24.6	20.6	12.5	12.1	0.49187	0.50813	0.0304228
5	10h	510	506.6	38.8	35.4	27.1	19	16.4	0.463277	0.536723	0.0435046
5	10h	270.3	266.9	42.6	39.2	28.8	20.7	18.5	0.471939	0.528061	0.0225503
6	10h	255.6	252.2	33.5	30.1	26.1	18	12.1	0.401993	0.598007	0.0241308
6	10h	207.9	204.5	68.6	65.2	31.6	23.5	41.7	0.639571	0.360429	0.0117933
6	10h	241.3	237.9	23.8	20.4	19.1	11	9.4	0.460784	0.539216	0.0205247
6	10h	151.2	147.8	36	32.6	33.5	25.4	7.2	0.220859	0.779141	0.0184251
6	10h	306	302.6	40.7	37.3	34.7	26.6	10.7	0.286863	0.713137	0.0345272
7	10h	188.8	185.4	53.6	50.2	32.3	24.2	26	0.517928	0.482072	0.0143002
7	10h	369.8	366.4	25.2	21.8	20.3	12.2	9.6	0.440367	0.559633	0.0328079
7	10h	287.4	284	43	39.6	38.4	30.3	9.3	0.234848	0.765152	0.0347685
7	10h	189.8	186.4	33.5	30.1	20.9	12.8	17.3	0.574751	0.425249	0.0126826
7	10h	285.2	281.8	23.2	19.8	22.8	14.7	5.1	0.257576	0.742424	0.0334744
8	10h	140.7	137.3	38.4	35	25	16.9	18.1	0.517143	0.482857	0.0106074
8	10h	302	298.6	40	36.6	24.7	16.6	20	0.546448	0.453552	0.0216689
8	10h	445.8	442.4	50.6	47.2	28.7	20.6	26.6	0.563559	0.436441	0.030893
8	10h	313.6	310.2	41.5	38.1	31.6	23.5	14.6	0.383202	0.616798	0.0306129
8	10h	285.1	281.7	62.8	59.4	34.4	26.3	33.1	0.557239	0.442761	0.0199561
9	10h	108.5	105.1	35.8	32.4	20.4	12.3	20.1	0.62037	0.37963	0.00638385
9	10h	137.3	133.9	36.8	33.4	22.5	14.4	19	0.568862	0.431138	0.00923669
9	10h	250.9	247.5	34.2	30.8	24.1	16	14.8	0.480519	0.519481	0.0205714
9	10h	340	336.6	29.6	26.2	20.5	12.4	13.8	0.526718	0.473282	0.0254891
9	10h	179.6	176.2	49.6	46.2	27.5	19.4	26.8	0.580087	0.419913	0.0118382
10	10h	104	100.6	48.4	45	24.6	16.5	28.5	0.633333	0.366667	0.00590187
10	10h	192.6	189.2	60	56.6	44.6	36.5	20.1	0.355124	0.644876	0.0195217
10	10h	218.1	214.7	40.1	36.7	32.1	24	12.7	0.346049	0.653951	0.0224645
10	10h	84.4	81	49.8	46.4	49.7	41.6	4.8	0.103448	0.896552	0.0116193
10	10h	63	59.6	32.8	29.4	17.7	9.6	19.8	0.673469	0.326531	0.0031138
1	100h	280.4	264.9	106.4	90.9	72.9	64.8	26.1	0.287129	0.712871	0.00755358
1	100h	441.8	426.3	102.8	87.3	78.4	70.3	17	0.194731	0.805269	0.0137315
1	100h	567.4	551.9	124.9	109.4	79.4	71.3	38.1	0.348263	0.651737	0.0143877
1	100h	884.5	869	113.8	98.3	94.6	86.5	11.8	0.120041	0.879959	0.0305874
1	100h	582.3	566.8	90.4	74.9	69	60.9	14	0.186916	0.813084	0.0184342
2	100h	568.4	565	40.8	37.4	26.5	18.4	19	0.508021	0.491979	0.0111187
2	100h	400	396.6	52.4	49	27.7	19.6	29.4	0.6	0.4	0.0063456
2	100h	529.5	526.1	100.3	96.9	40.9	32.8	64.1	0.661507	0.338493	0.00712325
2	100h	1245.1	1241.7	32.4	29	22.9	14.8	14.2	0.489655	0.510345	0.0253478
2	100h	481.5	478.1	93	89.6	35.4	27.3	62.3	0.695312	0.304688	0.00582684
3	100h	122.5	119.1	39.2	35.8	25.8	17.7	18.1	0.505587	0.494413	0.00235539
3	100h	181.6	178.2	28.5	25.1	32.4	24.3	0.8	0.0318725	0.968127	0.00690081
3	100h	436.5	433.1	30.7	27.3	23.8	15.7	11.6	0.424908	0.575092	0.00996289
3	100h	248	244.6	57.3	53.9	38.8	30.7	23.2	0.430427	0.569573	0.00557271
3	100h	288.6	285.2	45.7	42.3	32.4	24.3	18	0.425532	0.574468	0.00655353
4	100h	517.5	514.1	70.6	67.2	28.6	20.5	46.7	0.69494	0.30506	0.00627324
4	100h	239.7	236.3	35.2	31.8	62	53.9	-22.1	-0.694969	1.69497	0.0160208
4	100h	195.8	192.4	59.8	56.4	32.6	24.5	31.9	0.565603	0.434397	0.00334312
4	100h	176.4	173	29.2	25.8	48.6	40.5	-14.7	-0.569767	1.56977	0.0108628
4	100h	307.1	303.7	38.1	34.7	33.9	25.8	8.9	0.256484	0.743516	0.00903223
5	100h	670	666.6	44.6	41.2	36.6	28.5	12.7	0.308252	0.691748	0.0184448
5	100h	556.8	553.4	46.9	43.5	42	33.9	9.6	0.22069	0.77931	0.0172508
5	100h	380	376.6	53.2	49.8	44	35.9	13.9	0.279116	0.720884	0.0108594
5	100h	360	356.6	74	70.6	58.7	50.6	20	0.283286	0.716714	0.0102232
5	100h	396.2	392.8	55.8	52.4	40.9	32.8	19.6	0.374046	0.625954	0.00983499
6	100h	393.8	390.4	75.6	72.2	52.2	44.1	28.1	0.389197	0.610803	0.0095383
6	100h	380	376.6	63.7	60.3	53.7	45.6	14.7	0.243781	0.756219	0.0113917
6	100h	400	396.6	41.6	38.2	28.5	20.4	17.8	0.465969	0.534031	0.00847187
6	100h	1151.4	1148	81.2	77.8	56.7	48.6	29.2	0.375321	0.624679	0.0286852
6	100h	575.8	572.4	52	48.6	44.9	36.8	11.8	0.242798	0.757202	0.0173369
7	100h	296.7	293.3	52.3	48.9	44.4	36.3	12.6	0.257669	0.742331	0.00870903
7	100h	1878.7	1875.3	68.8	65.4	43.1	35	30.4	0.464832	0.535168	0.040144
7	100h	1025.7	1022.3	70.3	66.9	56.6	48.5	18.4	0.275037	0.724963	0.0296452
7	100h	563.8	560.4	65	61.6	41.9	33.8	27.8	0.451299	0.548701	0.0122997
7	100h	1413.7	1410.3	37.8	34.4	24.5	16.4	18	0.523256	0.476744	0.0268941
8	100h	505.9	502.5	27	23.6	21.4	13.3	10.3	0.436441	0.563559	0.0113275
8	100h	477	473.6	62	58.6	40.9	32.8	25.8	0.440273	0.559727	0.0106035
8	100h	906.2	902.8	83.8	80.4	38.8	30.7	49.7	0.618159	0.381841	0.013789
8	100h	549.7	546.3	43.9	40.5	17.8	9.7	30.8	0.760494	0.239506	0.00523369
8	100h	722.4	719	75	71.6	33.9	25.8	45.8	0.639665	0.360335	0.0103632
9	100h	219.5	216.1	33.2	29.8	21.1	13	16.8	0.563758	0.436242	0.00377087
9	100h	200.4	197	82.7	79.3	49.2	41.1	38.2	0.481715	0.518285	0.00408409
9	100h	210.6	207.2	28.4	25	19.4	11.3	13.7	0.548	0.452	0.00374618
9	100h	306.9	303.5	31	27.6	22.1	14	13.6	0.492754	0.507246	0.00615797
9	100h	222.5	219.1	91	87.6	58.1	50	37.6	0.429224	0.570776	0.00500228
10	100h	234.1	230.7	44.4	41	38	29.9	11.1	0.270732	0.729268	0.00672969
10	100h	217.3	213.9	79.1	75.7	49.6	41.5	34.2	0.451783	0.548217	0.00469054
10	100h	346	342.6	73	69.6	51.4	43.3	26.3	0.377874	0.622126	0.00852562
10	100h	373.6	370.2	55.1	51.7	32.1	24	27.7	0.535783	0.464217	0.00687412
10	100h	250.9	247.5	56	52.6	27.2	19.1	33.5	0.636882	0.363118	0.00359487

## Sheet: P-B
	Time lag	Fresh weight g		Sampling fresh weight g	Fresh net weight	Sampling dry weight g	Clean and heavy	Fresh-dry	Relative moisture content	Dry-wet ratio	Loading capacity kg/m2				1h	10h	100h
1	1h	12.6	9.2	19.8	16.4	11.5	3.4	13	0.792683	0.207317	0.0476829		1		0.0476829	0.0117399	0.00878968	0.0682125
	1h	124.3	120.9	64.5	61.1	25.9	17.8	43.3	0.708674	0.291326	0.880532				0.880532	0.0199573	0.0064408	0.90693
	1h	125.7	122.3	71.8	68.4	36.1	28	40.4	0.590643	0.409357	1.25161				1.25161	0.0126994	0.00704475	1.27135
	1h	153.2	149.8	59.5	56.1	24.8	16.7	39.4	0.702317	0.297683	1.11482				1.11482	0.0165379	0.00618168	1.13754
	1h	116	112.6	48.4	45	20.9	12.8	32.2	0.715556	0.284444	0.800711				0.800711	0.0158984	0.00431797	0.820928
2	1h	132.5	129.1	60	56.6	30.5	22.4	34.2	0.60424	0.39576	1.27731		2		1.27731	0.0114491	0.00693049	1.29569
	1h	135.6	132.2	32.5	29.1	16.6	8.5	20.6	0.707904	0.292096	0.965378				0.965378	0.0183811	0.00456959	0.988329
	1h	158.4	155	55.8	52.4	28.2	20.1	32.3	0.616412	0.383588	1.4864				1.4864	0.0153367	0.00290486	1.50464
	1h	114.1	110.7	66.2	62.8	35.8	27.7	35.1	0.558917	0.441083	1.2207				1.2207	0.0205396	0.0111978	1.25243
	1h	128.3	124.9	62.7	59.3	26	17.9	41.4	0.698145	0.301855	0.942542				0.942542	0.0142793	0.0153207	0.972142
3	1h	121.1	117.7	85.6	82.2	50.2	42.1	40.1	0.487835	0.512165	1.50705		3		1.50705	0.0162842	0.00660493	1.52994
	1h	183.1	179.7	54.1	50.7	29.9	21.8	28.9	0.57002	0.42998	1.93169				1.93169	0.0198638	0.00446376	1.95601
	1h	130	126.6	62.2	58.8	30.3	22.2	36.6	0.622449	0.377551	1.19495				1.19495	0.0118841	0.00567687	1.21251
	1h	129.6	126.2	41.7	38.3	17.7	9.6	28.7	0.749347	0.250653	0.790809				0.790809	0.0264682	0.00309293	0.820371
	1h	113.5	110.1	77.8	74.4	37.5	29.4	45	0.604839	0.395161	1.08768				1.08768	0.00733596	0.00470115	1.09972
4	1h	149.2	145.8	51.9	48.5	21.3	13.2	35.3	0.727835	0.272165	0.992041		4		0.992041	0.0148617	0.00997705	1.01688
	1h	124.6	121.2	51	47.6	28.1	20	27.6	0.579832	0.420168	1.27311				1.27311	0.011346	0.00946114	1.29392
	1h	135	131.6	58.9	55.5	27.8	19.7	35.8	0.645045	0.354955	1.1678				1.1678	0.0212129	0.0110908	1.20011
	1h	114.9	111.5	53.3	49.9	21.3	13.2	36.7	0.735471	0.264529	0.737375				0.737375	0.0278665	0.0132419	0.778483
	1h	123.4	120	41.3	37.9	20.9	12.8	25.1	0.662269	0.337731	1.01319				1.01319	0.0278527	0.017831	1.05888
5	1h	148.3	144.9	31.4	28	14.9	6.8	21.2	0.757143	0.242857	0.87975		5		0.87975	0.0192716	0.0132488	0.91227
	1h	165.4	162	48	44.6	35.6	27.5	17.1	0.383408	0.616592	2.4972				2.4972	0.0130053	0.016618	2.52682
	1h	165.6	162.2	34.4	31	29.2	21.1	9.9	0.319355	0.680645	2.76002				2.76002	0.00907885	0.0156631	2.78476
	1h	145.8	142.4	61.2	57.8	28.6	20.5	37.3	0.645329	0.354671	1.26263				1.26263	0.0324809	0.0083076	1.30342
	1h	161.4	158	24.6	21.2	13.1	5	16.2	0.764151	0.235849	0.931604				0.931604	0.0252969	0.020555	0.977456
6	1h	131.5	128.1	67.6	64.2	27.4	19.3	44.9	0.699377	0.300623	0.962745		6		0.962745	0.0466334	0.00898456	1.01836
	1h	138.9	135.5	48	44.6	23.4	15.3	29.3	0.656951	0.343049	1.16208				1.16208	0.0141076	0.00688111	1.18307
	1h	119.6	116.2	38.2	34.8	20.3	12.2	22.6	0.649425	0.350575	1.01842				1.01842	0.00911389	0.0156905	1.04322
	1h	136.7	133.3	47	43.6	20.9	12.8	30.8	0.706422	0.293578	0.978349				0.978349	0.0322663	0.00982093	1.02044
	1h	140.6	137.2	48.3	44.9	20.1	12	32.9	0.732739	0.267261	0.916704				0.916704	0.023436	0.00765649	0.947796
7	1h	143.4	140	64	60.6	28.9	20.8	39.8	0.656766	0.343234	1.20132		7		1.20132	0.0197708	0.0159773	1.23707
	1h	114.5	111.1	44.6	41.2	21.2	13.1	28.1	0.682039	0.317961	0.883137				0.883137	0.0300208	0.00512088	0.918279
	1h	124.3	120.9	39.8	36.4	21.3	13.2	23.2	0.637363	0.362637	1.09607				1.09607	0.0223966	0.0146016	1.13307
	1h	140	136.6	62.5	59.1	23.6	15.5	43.6	0.737733	0.262267	0.895643				0.895643	0.0172921	0.0213738	0.934309
	1h	130.7	127.3	53.4	50	23	14.9	35.1	0.702	0.298	0.948385				0.948385	0.0217509	0.0127824	0.982918
8	1h	95.6	92.2	44.1	40.7	21.8	13.7	27	0.663391	0.336609	0.775885		8		0.775885	0.0180685	0.00943503	0.803388
	1h	74.6	71.2	29.8	26.4	16	7.9	18.5	0.700758	0.299242	0.532652				0.532652	0.0370275	0.00377837	0.573457
	1h	164.7	161.3	32.6	29.2	18.5	10.4	18.8	0.643836	0.356164	1.43623				1.43623	0.0132296	0.00247237	1.45193
	1h	107	103.6	46.8	43.4	22.3	14.2	29.2	0.672811	0.327189	0.847419				0.847419	0.0119245	0.00779665	0.867141
	1h	165.6	162.2	59.2	55.8	26.1	18	37.8	0.677419	0.322581	1.30806				1.30806	0.00784246	0.00666707	1.32257
9	1h	109.7	106.3	35.7	32.3	19.2	11.1	21.2	0.656347	0.343653	0.913259		9		0.913259	0.0136844	0.00197263	0.928916
	1h	118.3	114.9	34.3	30.9	16.3	8.2	22.7	0.734628	0.265372	0.762282				0.762282	0.0205751	0.00308624	0.785943
	1h	71.7	68.3	33.3	29.9	17.1	9	20.9	0.698997	0.301003	0.513963				0.513963	0.0190831	0.00226981	0.535316
	1h	80.5	77.1	53.7	50.3	20.6	12.5	37.8	0.751491	0.248509	0.479001				0.479001	0.0179108	0.0114233	0.508335
	1h	101.6	98.2	38.2	34.8	19	10.9	23.9	0.686782	0.313218	0.768951				0.768951	0.00724246	0.0106667	0.78686
10	1h	168.5	165.1	43.7	40.3	20	11.9	28.4	0.704715	0.295285	1.21879		10		1.21879	0.0137244	0.0167756	1.24929
	1h	141.9	138.5	53.6	50.2	22.1	14	36.2	0.721116	0.278884	0.965637				0.965637	0.00782953	0.00424607	0.977713
	1h	76.3	72.9	31.8	28.4	17.1	9	19.4	0.683099	0.316901	0.577553				0.577553	0.0155089	0.00764085	0.600703
	1h	133.9	130.5	36.3	32.9	17.7	9.6	23.3	0.708207	0.291793	0.951976				0.951976	0.00883375	0.0195745	0.980384
	1h	107.1	103.7	45	41.6	20.6	12.5	29.1	0.699519	0.300481	0.778996				0.778996	0.0160987	0.00588469	0.80098
														总和	52.9081	0.9063	0.466812	54.2812
1	10h	177.3	173.9	57.2	53.8	30.8	22.7	31.1	0.578067	0.421933	0.0117399			标准差	0.443596	0.00810109	0.00519644	0.442777
	10h	226.5	223.1	47.4	44	32.7	24.6	19.4	0.440909	0.559091	0.0199573
	10h	188.6	185.2	44	40.6	25.5	17.4	23.2	0.571429	0.428571	0.0126994
	10h	220.7	217.3	48.6	45.2	29.6	21.5	23.7	0.524336	0.475664	0.0165379
	10h	267.1	263.7	44.8	41.4	23.7	15.6	25.8	0.623188	0.376812	0.0158984
2	10h	129.5	126.1	28.6	25.2	22.4	14.3	10.9	0.43254	0.56746	0.0114491
	10h	172.7	169.3	17.4	14	17.6	9.5	4.5	0.321429	0.678571	0.0183811
	10h	178.6	175.2	36.3	32.9	26.1	18	14.9	0.452888	0.547112	0.0153367
	10h	265.4	262	38.3	34.9	25.2	17.1	17.8	0.510029	0.489971	0.0205396
	10h	236	232.6	36.5	33.1	20.8	12.7	20.4	0.616314	0.383686	0.0142793
3	10h	211.6	208.2	48.2	44.8	30	21.9	22.9	0.511161	0.488839	0.0162842
	10h	170	166.6	24.2	20.8	23.6	15.5	5.3	0.254808	0.745192	0.0198638
	10h	145.3	141.9	29	25.6	21.5	13.4	12.2	0.476562	0.523438	0.0118841
	10h	265.8	262.4	35.6	32.2	28.4	20.3	11.9	0.369565	0.630435	0.0264682
	10h	130	126.6	21.9	18.5	14.8	6.7	11.8	0.637838	0.362162	0.00733596
4	10h	268.5	265.1	56.2	52.8	26.6	18.5	34.3	0.649621	0.350379	0.0148617
	10h	155.9	152.5	43.4	40	26.7	18.6	21.4	0.535	0.465	0.011346
	10h	167.8	164.4	22	18.6	23.1	15	3.6	0.193548	0.806452	0.0212129
	10h	287.3	283.9	31.6	28.2	25.4	17.3	10.9	0.386525	0.613475	0.0278665
	10h	368	364.6	41.1	37.7	26.1	18	19.7	0.522546	0.477454	0.0278527
5	10h	224.1	220.7	34	30.6	24.8	16.7	13.9	0.454248	0.545752	0.0192716
	10h	159.5	156.1	37.2	33.8	25.7	17.6	16.2	0.47929	0.52071	0.0130053
	10h	169.7	166.3	41.5	38.1	21.1	13	25.1	0.658793	0.341207	0.00907885
	10h	317.6	314.2	34.2	30.8	28	19.9	10.9	0.353896	0.646104	0.0324809
	10h	286.5	283.1	37.6	34.2	27.2	19.1	15.1	0.44152	0.55848	0.0252969
6	10h	418.3	414.9	27.6	24.2	25.1	17	7.2	0.297521	0.702479	0.0466334
	10h	127.3	123.9	41.2	37.8	35	26.9	10.9	0.28836	0.71164	0.0141076
	10h	138.9	135.5	34.8	31.4	21.3	13.2	18.2	0.579618	0.420382	0.00911389
	10h	338.8	335.4	35	31.6	27.1	19	12.6	0.398734	0.601266	0.0322663
	10h	275.1	271.7	39.2	35.8	27.4	19.3	16.5	0.460894	0.539106	0.023436
7	10h	186.5	183.1	40	36.6	32.8	24.7	11.9	0.325137	0.674863	0.0197708
	10h	590.3	586.9	69.4	66	29.2	21.1	44.9	0.680303	0.319697	0.0300208
	10h	390.4	387	36.3	32.9	20	11.9	21	0.638298	0.361702	0.0223966
	10h	213.4	210	51.2	47.8	32.7	24.6	23.2	0.485356	0.514644	0.0172921
	10h	241.3	237.9	37	33.6	27.3	19.2	14.4	0.428571	0.571429	0.0217509
8	10h	200.7	197.3	33.8	30.4	25.5	17.4	13	0.427632	0.572368	0.0180685
	10h	316.5	313.1	24.1	20.7	23.4	15.3	5.4	0.26087	0.73913	0.0370275
	10h	120.9	117.5	25	21.6	23.3	15.2	6.4	0.296296	0.703704	0.0132296
	10h	256.2	252.8	45.8	42.4	20.6	12.5	29.9	0.705189	0.294811	0.0119245
	10h	197.8	194.4	26.8	23.4	14	5.9	17.5	0.747863	0.252137	0.00784246
9	10h	175.1	171.7	56.6	53.2	34.6	26.5	26.7	0.50188	0.49812	0.0136844
	10h	271.8	268.4	44.1	40.7	27.6	19.5	21.2	0.520885	0.479115	0.0205751
	10h	163.1	159.7	27.1	23.7	25.8	17.7	6	0.253165	0.746835	0.0190831
	10h	188.4	185	50.5	47.1	36.6	28.5	18.6	0.394904	0.605096	0.0179108
	10h	136.9	133.5	44.1	40.7	21.9	13.8	26.9	0.660934	0.339066	0.00724246
10	10h	177.1	173.7	35.8	32.4	24.1	16	16.4	0.506173	0.493827	0.0137244
	10h	146.9	143.5	72.9	69.5	31.8	23.7	45.8	0.658993	0.341007	0.00782953
	10h	222.1	218.7	39.5	36.1	24.1	16	20.1	0.556787	0.443213	0.0155089
	10h	123.9	120.5	30.9	27.5	20.7	12.6	14.9	0.541818	0.458182	0.00883375
	10h	142.3	138.9	31.7	28.3	28.6	20.5	7.8	0.275618	0.724382	0.0160987
1	100h	651.5	648.1	50	46.6	23.9	15.8	30.8	0.660944	0.339056	0.00878968
	100h	296	292.6	52.1	48.7	34.9	26.8	21.9	0.449692	0.550308	0.0064408
	100h	266.5	263.1	40	36.6	32.6	24.5	12.1	0.330601	0.669399	0.00704475
	100h	411	407.6	111.8	108.4	49.2	41.1	67.3	0.620849	0.379151	0.00618168
	100h	233	229.6	58.7	55.3	34.1	26	29.3	0.529837	0.470163	0.00431797
2	100h	260	256.6	93	89.6	68.6	60.5	29.1	0.324777	0.675223	0.00693049
	100h	208.5	205.1	42	38.6	29.6	21.5	17.1	0.443005	0.556995	0.00456959
	100h	646.1	642.7	38.8	35.4	12.1	4	31.4	0.887006	0.112994	0.00290486
	100h	564.5	561.1	49.7	46.3	31.2	23.1	23.2	0.50108	0.49892	0.0111978
	100h	598.5	595.1	41	37.6	32.3	24.2	13.4	0.356383	0.643617	0.0153207
3	100h	370.9	367.5	76.4	73	40.9	32.8	40.2	0.550685	0.449315	0.00660493
	100h	432	428.6	46.8	43.4	19.4	11.3	32.1	0.739631	0.260369	0.00446376
	100h	501.5	498.1	57.8	54.4	23.6	15.5	38.9	0.715074	0.284926	0.00567687
	100h	363	359.6	42	38.6	16.4	8.3	30.3	0.784974	0.215026	0.00309293
	100h	262.8	259.4	71.6	68.2	39	30.9	37.3	0.546921	0.453079	0.00470115
4	100h	565.1	561.7	89.2	85.8	46.2	38.1	47.7	0.555944	0.444056	0.00997705
	100h	388.2	384.8	36.1	32.7	28.2	20.1	12.6	0.385321	0.614679	0.00946114
	100h	1068.7	1065.3	32.6	29.2	15.7	7.6	21.6	0.739726	0.260274	0.0110908
	100h	516.2	512.8	35	31.6	28.5	20.4	11.2	0.35443	0.64557	0.0132419
	100h	904.8	901.4	40	36.6	26.2	18.1	18.5	0.505464	0.494536	0.017831
5	100h	851.1	847.7	48.7	45.3	25.8	17.7	27.6	0.609272	0.390728	0.0132488
	100h	822.2	818.8	44	40.6	28.7	20.6	20	0.492611	0.507389	0.016618
	100h	869.5	866.1	48.3	44.9	28.4	20.3	24.6	0.547884	0.452116	0.0156631
	100h	589	585.6	58.1	54.7	27.5	19.4	35.3	0.645338	0.354662	0.0083076
	100h	798.1	794.7	71.6	68.2	52.2	44.1	24.1	0.353372	0.646628	0.020555
6	100h	487.3	483.9	35.5	32.1	23	14.9	17.2	0.535826	0.464174	0.00898456
	100h	983.6	980.2	58.1	54.7	17.7	9.6	45.1	0.824497	0.175503	0.00688111
	100h	514.4	511	27.5	24.1	26.6	18.5	5.6	0.232365	0.767635	0.0156905
	100h	665.3	661.9	55.7	52.3	27.5	19.4	32.9	0.629063	0.370937	0.00982093
	100h	477.2	473.8	68.5	65.1	34.4	26.3	38.8	0.596006	0.403994	0.00765649
7	100h	643.4	640	31.6	28.2	25.7	17.6	10.6	0.375887	0.624113	0.0159773
	100h	751	747.6	65.3	61.9	18.7	10.6	51.3	0.828756	0.171244	0.00512088
	100h	566.8	563.4	44.3	40.9	34.6	26.5	14.4	0.352078	0.647922	0.0146016
	100h	967.2	963.8	52.1	48.7	35.1	27	21.7	0.445585	0.554415	0.0213738
	100h	504.5	501.1	43.7	40.3	33.8	25.7	14.6	0.362283	0.637717	0.0127824
8	100h	366.5	363.1	42.5	39.1	33.5	25.4	13.7	0.350384	0.649616	0.00943503
	100h	309.2	305.8	67.5	64.1	27.9	19.8	44.3	0.691108	0.308892	0.00377837
	100h	394	390.6	48.9	45.5	15.3	7.2	38.3	0.841758	0.158242	0.00247237
	100h	579.6	576.2	37.1	33.7	19.5	11.4	22.3	0.661721	0.338279	0.00779665
	100h	293.1	289.7	47.2	43.8	33.3	25.2	18.6	0.424658	0.575342	0.00666707
9	100h	592.2	588.8	42.8	39.4	11.4	3.3	36.1	0.916244	0.0837563	0.00197263
	100h	463.2	459.8	76.7	73.3	20.4	12.3	61	0.832196	0.167804	0.00308624
	100h	499.2	495.8	106.5	103.1	19.9	11.8	91.3	0.885548	0.114452	0.00226981
	100h	322.3	318.9	16.8	13.4	20.1	12	1.4	0.104478	0.895522	0.0114233
	100h	410.7	407.3	95.5	92.1	68.4	60.3	31.8	0.345277	0.654723	0.0106667
10	100h	748.5	745.1	71.8	68.4	46.6	38.5	29.9	0.437135	0.562865	0.0167756
	100h	375.7	372.3	51.8	48.4	21.9	13.8	34.6	0.714876	0.285124	0.00424607
	100h	292.3	288.9	40	36.6	32.3	24.2	12.4	0.338798	0.661202	0.00764085
	100h	689.4	686	34.1	30.7	30	21.9	8.8	0.286645	0.713355	0.0195745
	100h	601.9	598.5	39.2	35.8	16.9	8.8	27	0.75419	0.24581	0.00588469

## Sheet: QM
		Time lag	Fresh weight g		Sampling fresh weight g	Fresh net weight	Sampling dry weight g	Clean and heavy	Fresh-dry	Relative moisture content	Dry-wet ratio	Loading capacity kg/m2				1h	10h	100h
1		1h	71.5	68.1	41.1	37.7	16.5	8.4	29.3	0.777188	0.222812	0.379337		1		0.379337	0.0214597	0.00307504	0.403872
		1h	98	94.6	58.8	55.4	32.1	24	31.4	0.566787	0.433213	1.02455				1.02455	0.0157212	0.00810257	1.04837
		1h	99.6	96.2	56.5	53.1	25.9	17.8	35.3	0.664783	0.335217	0.806196				0.806196	0.0079048	0.0101846	0.824285
		1h	105.2	101.8	48.7	45.3	19.2	11.1	34.2	0.754967	0.245033	0.623609				0.623609	0.00843243	0.00479255	0.636834
		1h	81.8	78.4	47.5	44.1	20.3	12.2	31.9	0.723356	0.276644	0.542222				0.542222	0.005056	0.0100983	0.557377
2		1h	78.2	74.8	45.2	41.8	22.2	14.1	27.7	0.662679	0.337321	0.630789		2		0.630789	0.00828744	0.0097764	0.648853
		1h	69.4	66	40.1	36.7	21.4	13.3	23.4	0.637602	0.362398	0.597956				0.597956	0.00992492	0.00962153	0.617503
		1h	73.6	70.2	60	56.6	33.5	25.4	31.2	0.551237	0.448763	0.78758				0.78758	0.00993274	0.00898012	0.806492
		1h	90.6	87.2	35.8	32.4	20.4	12.3	20.1	0.62037	0.37963	0.827593				0.827593	0.0175331	0.00888891	0.854015
		1h	57.3	53.9	42.7	39.3	23.5	15.4	23.9	0.608142	0.391858	0.528028				0.528028	0.0541147	0.0322116	0.614354
3		1h	25.7	22.3	25.7	22.3	23.9	15.8	6.5	0.29148	0.70852	0.395		3		0.395	0.0624772	0.0159802	0.473457
		1h	28.7	25.3	20.2	16.8	21.5	13.4	3.4	0.202381	0.797619	0.504494				0.504494	0.0438199	0.00962349	0.557937
		1h	32.7	29.3	22.8	19.4	23.8	15.7	3.7	0.190722	0.809278	0.592796				0.592796	0.0416402	0.0397629	0.6742
		1h	43.5	40.1	29.2	25.8	24.8	16.7	9.1	0.352713	0.647287	0.648905				0.648905	0.0222299	0.00966223	0.680797
		1h	32	28.6	22.3	18.9	21.8	13.7	5.2	0.275132	0.724868	0.51828				0.51828	0.0298556	0.0215021	0.569638
4		1h	27.6	24.2	27.6	24.2	28.2	20.1	4.1	0.169421	0.830579	0.5025		4		0.5025	0.0183223	0.0170777	0.5379
		1h	26.1	22.7	22.4	19	23.4	15.3	3.7	0.194737	0.805263	0.456987				0.456987	0.0210516	0.00808699	0.486125
		1h	34.2	30.8	24.7	21.3	25.8	17.7	3.6	0.169014	0.830986	0.639859				0.639859	0.0386917	0.0228945	0.701445
		1h	32	28.6	21.8	18.4	22.3	14.2	4.2	0.228261	0.771739	0.551793				0.551793	0.0474922	0.00919036	0.608476
		1h	45.3	41.9	28.2	24.8	23.7	15.6	9.2	0.370968	0.629032	0.658911				0.658911	0.0491191	0.0246794	0.73271
5		1h	109.7	106.3	74.3	70.9	25.5	17.4	53.5	0.754584	0.245416	0.652193		5		0.652193	0.00824301	0.00978495	0.670221
		1h	115.4	112	72.9	69.5	25.5	17.4	52.1	0.74964	0.25036	0.701007				0.701007	0.0177214	0.0127201	0.731449
		1h	82.1	78.7	59.4	56	27.3	19.2	36.8	0.657143	0.342857	0.674571				0.674571	0.0225651	0.0133129	0.710449
		1h	128.9	125.5	84.6	81.2	20.9	12.8	68.4	0.842365	0.157635	0.494581				0.494581	0.0170775	0.00387967	0.515538
		1h	136	132.6	85.5	82.1	29.7	21.6	60.5	0.736906	0.263094	0.872156				0.872156	0.0182699	0.0184665	0.908892
6		1h	133.6	130.2	106.1	102.7	38.5	30.4	72.3	0.703992	0.296008	0.963505		6		0.963505	0.017286	0.0229326	1.00372
		1h	121.9	118.5	75.4	72	22.4	14.3	57.7	0.801389	0.198611	0.588385				0.588385	0.0294242	0.00687201	0.624682
		1h	117.6	114.2	79.8	76.4	25.6	17.5	58.9	0.770942	0.229058	0.653959				0.653959	0.0326736	0.00707102	0.693704
		1h	124.7	121.3	99.5	96.1	25.5	17.4	78.7	0.818939	0.181061	0.549069				0.549069	0.00590213	0.00983169	0.564802
		1h	123.6	120.2	69	65.6	24.8	16.7	48.9	0.745427	0.254573	0.764992				0.764992	0.0312553	0.0102836	0.806531
7		1h	164.5	161.1	97	93.6	38.7	30.6	63	0.673077	0.326923	1.31668		7		1.31668	0.0398875	0.0060113	1.36258
		1h	108.9	105.5	55.2	51.8	22.2	14.1	37.7	0.727799	0.272201	0.71793				0.71793	0.0394948	0.00849456	0.765919
		1h	138.3	134.9	89.9	86.5	30.6	22.5	64	0.739884	0.260116	0.87724				0.87724	0.0112443	0.0116694	0.900154
		1h	145.4	142	83.4	80	31.4	23.3	56.7	0.70875	0.29125	1.03394				1.03394	0.0331225	0.0128102	1.07987
		1h	119.7	116.3	56.1	52.7	20.5	12.4	40.3	0.764706	0.235294	0.684118				0.684118	0.0508888	0.0079063	0.742913
8		1h	134.6	131.2	52.7	49.3	22.9	14.8	34.5	0.699797	0.300203	0.984665		8		0.984665	0.0918557	0.00822317	1.08474
		1h	123.7	120.3	75.4	72	30.5	22.4	49.6	0.688889	0.311111	0.935667				0.935667	0.0440471	0.0113911	0.991105
		1h	95.8	92.4	70.2	66.8	29.9	21.8	45	0.673653	0.326347	0.753862				0.753862	0.0561103	0.0122646	0.822237
		1h	122.6	119.2	70.6	67.2	30.4	22.3	44.9	0.668155	0.331845	0.988899				0.988899	0.0312574	0.0176388	1.03779
		1h	128.7	125.3	68.2	64.8	28.6	20.5	44.3	0.683642	0.316358	0.990992				0.990992	0.0572086	0.0202464	1.06845
9		1h	100	96.6	47	43.6	19.4	11.3	32.3	0.740826	0.259174	0.625906		9		0.625906	0.0202657	0.00751771	0.653689
		1h	130.6	127.2	52	48.6	20.1	12	36.6	0.753086	0.246914	0.785185				0.785185	0.046591	0.0184665	0.850243
		1h	141.8	138.4	71.4	68	25.5	17.4	50.6	0.744118	0.255882	0.885353				0.885353	0.00912565	0.00421652	0.898695
		1h	186.6	183.2	86.3	82.9	32.8	24.7	58.2	0.702051	0.297949	1.36461				1.36461	0.0161555	0.00790387	1.38867
		1h	131	127.6	91.8	88.4	31	22.9	65.5	0.74095	0.25905	0.826369				0.826369	0.0138966	0.002418	0.842683
10		1h	116.1	112.7	57	53.6	24.5	16.4	37.2	0.69403	0.30597	0.862071		10		0.862071	0.040015	0.0118855	0.913971
		1h	118.7	115.3	56.3	52.9	23.1	15	37.9	0.716446	0.283554	0.817344				0.817344	0.0193863	0.0291971	0.865927
		1h	112.4	109	52.7	49.3	24.4	16.3	33	0.669371	0.330629	0.900963				0.900963	0.0381891	0.0119553	0.951108
		1h	131.3	127.9	51.3	47.9	20	11.9	36	0.751566	0.248434	0.794368				0.794368	0.0161329	0.012978	0.823479
		1h	135	131.6	75.9	72.5	26.2	18.1	54.4	0.750345	0.249655	0.821366				0.821366	0.0222493	0.0024567	0.846072
															总和	37.0993	1.43061	0.624998	39.1549
1		10h	258.4	255	65	61.6	40.5	32.4	29.2	0.474026	0.525974	0.0214597			标准差	0.20998	0.0181449	0.00767623	0.211531
		10h	143.6	140.2	51.2	47.8	41.6	33.5	14.3	0.299163	0.700837	0.0157212
		10h	135.5	132.1	65.7	62.3	31.4	23.3	39	0.626003	0.373997	0.0079048
		10h	122.4	119	67.3	63.9	36.4	28.3	35.6	0.557121	0.442879	0.00843243
		10h	63	59.6	63	59.6	39.7	31.6	28	0.469799	0.530201	0.005056
2		10h	115.3	111.9	72.1	68.7	39.9	31.8	36.9	0.537118	0.462882	0.00828744
		10h	86.6	83.2	54.1	50.7	45.9	37.8	12.9	0.254438	0.745562	0.00992492
		10h	96.1	92.7	47.6	44.2	37.7	29.6	14.6	0.330317	0.669683	0.00993274
		10h	175.6	172.2	24.3	20.9	21.4	13.3	7.6	0.363636	0.636364	0.0175331
		10h	459.9	456.5	52.8	49.4	44.7	36.6	12.8	0.259109	0.740891	0.0541147
3		10h	473	469.6	21.8	18.4	23.4	15.3	3.1	0.168478	0.831522	0.0624772
		10h	354.4	351	25.7	22.3	25.5	17.4	4.9	0.219731	0.780269	0.0438199
		10h	292.1	288.7	30.8	27.4	32.8	24.7	2.7	0.0985401	0.90146	0.0416402
		10h	248.9	245.5	21.6	18.2	18.4	10.3	7.9	0.434066	0.565934	0.0222299
		10h	227.5	224.1	27.9	24.5	28.5	20.4	4.1	0.167347	0.832653	0.0298556
4		10h	120.3	116.9	18.1	14.7	22.5	14.4	0.3	0.0204082	0.979592	0.0183223
		10h	151.6	148.2	23.9	20.5	26.3	18.2	2.3	0.112195	0.887805	0.0210516
		10h	279.6	276.2	26.7	23.3	28.5	20.4	2.9	0.124464	0.875536	0.0386917
		10h	332.1	328.7	19.9	16.5	23	14.9	1.6	0.0969697	0.90303	0.0474922
		10h	322.4	319	22	18.6	26	17.9	0.7	0.0376344	0.962366	0.0491191
5		10h	224.6	221.2	50.2	46.8	19	10.9	35.9	0.767094	0.232906	0.00824301
		10h	277	273.6	44.9	41.5	24.9	16.8	24.7	0.595181	0.404819	0.0177214
		10h	470.7	467.3	25.6	22.2	14.8	6.7	15.5	0.698198	0.301802	0.0225651
		10h	348	344.6	48.6	45.2	22.1	14	31.2	0.690265	0.309735	0.0170775
		10h	317.3	313.9	72.4	69	33.2	25.1	43.9	0.636232	0.363768	0.0182699
6		10h	429.6	426.2	96.5	93.1	31.7	23.6	69.5	0.746509	0.253491	0.017286
		10h	383.6	380.2	77	73.6	43.7	35.6	38	0.516304	0.483696	0.0294242
		10h	470	466.6	83.6	80.2	43.2	35.1	45.1	0.562344	0.437656	0.0326736
		10h	280.8	277.4	59.8	56.4	15.6	7.5	48.9	0.867021	0.132979	0.00590213
		10h	360	356.6	69.3	65.9	44.2	36.1	29.8	0.4522	0.5478	0.0312553
7		10h	292.3	288.9	60.3	56.9	57.2	49.1	7.8	0.137083	0.862917	0.0398875
		10h	510.7	507.3	89.1	85.7	49.8	41.7	44	0.513419	0.486581	0.0394948
		10h	165.2	161.8	62.8	59.4	33.9	25.8	33.6	0.565657	0.434343	0.0112443
		10h	503.6	500.2	51	47.6	27.8	19.7	27.9	0.586134	0.413866	0.0331225
		10h	779.8	776.4	84.2	80.8	41.2	33.1	47.7	0.590347	0.409653	0.0508888
8		10h	908.2	904.8	71.8	68.4	51.5	43.4	25	0.365497	0.634503	0.0918557
		10h	602.4	599	86.3	82.9	46.2	38.1	44.8	0.54041	0.45959	0.0440471
		10h	675.3	671.9	69.5	66.1	42.6	34.5	31.6	0.478064	0.521936	0.0561103
		10h	521.1	517.7	24.6	21.2	16.1	8	13.2	0.622642	0.377358	0.0312574
		10h	618.7	615.3	59.5	56.1	40.7	32.6	23.5	0.418895	0.581105	0.0572086
9		10h	233.9	230.5	64	60.6	41.4	33.3	27.3	0.450495	0.549505	0.0202657
		10h	293.6	290.2	32.6	29.2	37.4	29.3	-0.1	-0.00342466	1.00342	0.046591
		10h	196.5	193.1	55.2	51.8	23.4	15.3	36.5	0.704633	0.295367	0.00912565
		10h	247.6	244.2	58.3	54.9	30.8	22.7	32.2	0.586521	0.413479	0.0161555
		10h	165.3	161.9	84.3	80.9	51.5	43.4	37.5	0.463535	0.536465	0.0138966
10		10h	454	450.6	24.3	20.9	19.7	11.6	9.3	0.444976	0.555024	0.040015
		10h	257.4	254	49.1	45.7	29.9	21.8	23.9	0.522976	0.477024	0.0193863
		10h	368.7	365.3	53.6	50.2	40.9	32.8	17.4	0.346614	0.653386	0.0381891
		10h	177.2	173.8	42.7	39.3	30.9	22.8	16.5	0.419847	0.580153	0.0161329
		10h	256.7	253.3	62.6	59.2	40.6	32.5	26.7	0.451014	0.548986	0.0222493
1		100h	372.5	369.1	80.7	77.3	24.2	16.1	61.2	0.791721	0.208279	0.00307504
		100h	356.1	352.7	33	29.6	25.1	17	12.6	0.425676	0.574324	0.00810257
		100h	369.2	365.8	69.2	65.8	53.9	45.8	20	0.303951	0.696049	0.0101846
		100h	508.9	505.5	47.7	44.3	18.6	10.5	33.8	0.76298	0.23702	0.00479255
		100h	334.1	330.7	35.1	31.7	32.3	24.2	7.5	0.236593	0.763407	0.0100983
2		100h	868	864.6	88.3	84.9	32.1	24	60.9	0.717314	0.282686	0.0097764
		100h	440.6	437.2	59.2	55.8	38.8	30.7	25.1	0.449821	0.550179	0.00962153
		100h	439.2	435.8	39.7	36.3	26.8	18.7	17.6	0.484848	0.515152	0.00898012
		100h	471.7	468.3	40.7	37.3	25.8	17.7	19.6	0.525469	0.474531	0.00888891
		100h	1136.7	1133.3	61.1	57.7	49.1	41	16.7	0.289428	0.710572	0.0322116
3		100h	586.7	583.3	56.4	53	44.4	36.3	16.7	0.315094	0.684906	0.0159802
		100h	317.5	314.1	22.2	18.8	22.5	14.4	4.4	0.234043	0.765957	0.00962349
		100h	1140.3	1136.9	43.2	39.8	42.9	34.8	5	0.125628	0.874372	0.0397629
		100h	337.5	334.1	24.7	21.3	23.5	15.4	5.9	0.276995	0.723005	0.00966223
		100h	943.7	940.3	59.9	56.5	40.4	32.3	24.2	0.428319	0.571681	0.0215021
4		100h	450.2	446.8	39.4	36	42.5	34.4	1.6	0.0444444	0.955556	0.0170777
		100h	375.1	371.7	33	29.6	24.2	16.1	13.5	0.456081	0.543919	0.00808699
		100h	643.1	639.7	26.2	22.8	28.5	20.4	2.4	0.105263	0.894737	0.0228945
		100h	244.1	240.7	21	17.6	24.9	16.8	0.8	0.0454545	0.954545	0.00919036
		100h	818.7	815.3	14.5	11.1	16.5	8.4	2.7	0.243243	0.756757	0.0246794
5		100h	738.8	735.4	99.6	96.2	40.1	32	64.2	0.66736	0.33264	0.00978495
		100h	939.7	936.3	130.3	126.9	51.2	43.1	83.8	0.660362	0.339638	0.0127201
		100h	968.4	965	55.3	51.9	26	17.9	34	0.655106	0.344894	0.0133129
		100h	329.5	326.1	85.1	81.7	32.4	24.3	57.4	0.70257	0.29743	0.00387967
		100h	1021.1	1017.7	83.2	79.8	44.3	36.2	43.6	0.546366	0.453634	0.0184665
6		100h	764.8	761.4	37	33.6	33.4	25.3	8.3	0.247024	0.752976	0.0229326
		100h	556.3	552.9	66.8	63.4	27.8	19.7	43.7	0.689274	0.310726	0.00687201
		100h	436.5	433.1	47.5	44.1	26.1	18	26.1	0.591837	0.408163	0.00707102
		100h	362.2	358.8	105	101.6	77.7	69.6	32	0.314961	0.685039	0.00983169
		100h	913.1	909.7	81.6	78.2	30.2	22.1	56.1	0.717391	0.282609	0.0102836
7		100h	328.9	325.5	100	96.6	52.7	44.6	52	0.538302	0.461698	0.0060113
		100h	497.6	494.2	66	62.6	35	26.9	35.7	0.570288	0.429712	0.00849456
		100h	516.9	513.5	94.4	91	59.8	51.7	39.3	0.431868	0.568132	0.0116694
		100h	666.2	662.8	59.9	56.5	35.4	27.3	29.2	0.516814	0.483186	0.0128102
		100h	462.7	459.3	75.9	72.5	39.3	31.2	41.3	0.569655	0.430345	0.0079063
8		100h	262.4	259	89.7	86.3	76.6	68.5	17.8	0.206257	0.793743	0.00822317
		100h	375.5	372.1	60.5	57.1	51.8	43.7	13.4	0.234676	0.765324	0.0113911
		100h	417.3	413.9	74	70.6	60.4	52.3	18.3	0.259207	0.740793	0.0122646
		100h	565.5	562.1	86	82.6	72.9	64.8	17.8	0.215496	0.784504	0.0176388
		100h	835.2	831.8	73.9	70.5	51	42.9	27.6	0.391489	0.608511	0.0202464
9		100h	332.1	328.7	44.5	41.1	31.6	23.5	17.6	0.428224	0.571776	0.00751771
		100h	893.6	890.2	46.4	43	30.4	22.3	20.7	0.481395	0.518605	0.0184665
		100h	271.1	267.7	58	54.6	29.6	21.5	33.1	0.606227	0.393773	0.00421652
		100h	333.9	330.5	50.4	47	36.2	28.1	18.9	0.402128	0.597872	0.00790387
		100h	136.7	133.3	37.8	34.4	23.7	15.6	18.8	0.546512	0.453488	0.002418
10		100h	661.2	657.8	67.6	64.2	37.1	29	35.2	0.548287	0.451713	0.0118855
		100h	589.5	586.1	36	32.6	48.7	40.6	-8	-0.245399	1.2454	0.0291971
		100h	508.9	505.5	42.3	38.9	31.1	23	15.9	0.40874	0.59126	0.0119553
		100h	796.5	793.1	34.2	30.8	20.7	12.6	18.2	0.590909	0.409091	0.012978
		100h	183.7	180.3	62.7	59.3	28.3	20.2	39.1	0.659359	0.340641	0.0024567
