# Supplementary material for: Thermogravimetric analysis of the pyrolysis and combustion kinetics of surface dead combustibles in the Daxing’an Mountains
Source: PLoS One. 2021 Dec 2;16(12):e0260790. doi: 10.1371/journal.pone.0260790 (PMC8638970; doi:10.1371/journal.pone.0260790)
Supplement: S2 Table — (CSV) [file pone.0260790.s002.csv]

moisture content	ash	calorific value	burning point
0.084	0.151891709	16551	265.75
0.0735	0.061405458	18042	290.33
0.0795	0.024117904	16307	311.63
0.077	0.113967988	17310	272.74
0.0705	0.050955577	17520	280.95
0.0755	0.048746364	17344	296.23
0.062	0.305013986	12736	269.7
0.0735	0.051574553	17373	289.19
0.077	0.039532588	17296	295.5
0.0805	0.155059022	16438	274.66
0.055	0.022607656	19375	280.48
0.065	0.021940433	19579	282.32
0.0725	0.098933333	17761	269.95
0.0615	0.027460413	18960	287.91
0.0585	0.039158228	20718	280.97
0.064	0.124920696	17330	269.51
0.0895	0.038450169	17925	276.36
0.066	0.01315493	18645	294.69
0.0765	0.126001664	17296	266.95
0.0655	0.023820588	18376	283.73
0.073	0.0288	18950	302.11
0.0895	0.114296809	17262	259.72
0.078	0.048036975	18389	279.37
0.075	0.013028169	18400	296.61
0.076	0.109918216	17090	262.92
0.0755	0.043466546	17977	283.47
0.0705	0.031508475	19960	291.34
0.0745	0.084136364	17921	262.19
0.075	0.06266129	18062	286.19
0.0875	0.014285714	17710	300.59
0.115	0.153913043	14433	263.34
0.101	0.034211416	17618	276.83
0.104	0.024632302	17555	280.49
0.088	0.368914286	17637	275.09
0.0975	0.042825132	17977	287.14
0.103	0.032208259	18114	280.63
0.1155	0.082697154	16309	266.59
0.0975	0.029391762	17973	288.6
0.098	0.032324232	18225	276.54
0.122	0.08102349	16395	271.02
0.0995	0.032966281	17895	279.84
0.0955	0.032985605	18303	282.79
0.1185	0.133560606	15069	267.79
0.1	0.023376623	17148	290.97
0.0985	0.01576049	18016	295.98
0.2615	0.078716085	12534	265.89
0.1075	0.025816116	17470	291.62
0.1175	0.019477929	17308	277.89
0.1485	0.127801989	15192	280.14
0.0925	0.04125	17630	282.69
0.106	0.019473267	17329	276.05
0.124	0.11983815	15712	267.05
0.08	0.025414365	18387	277.24
0.119	0.041150743	16985	278.07
0.272	0.089165891	13466	271.27
0.0865	0.025287197	17728	279.14
0.098	0.038235067	17504	275.04
0.225	0.057367318	15311	269.74
0.1855	0.024933673	15749	282.64
0.265	0.033140097	14520	281.73
0.0755	0.119999086	16879	262.95
0.069	0.041073529	18062	277.62
0.0625	0.015653989	17897	286.74
0.168	0.061973929	15973	274.42
0.074	0.039742489	18342	288.89
0.0655	0.04822153	17920	272.1
0.084	0.102907074	16821	264.83
0.0545	0.040767828	18639	274.04
0.067	0.013595628	18696	274.95
0.0975	0.088907993	16841	262.58
0.072	0.085240901	17553	275.75
0.07	0.041175573	18001	288.87
0.0985	0.120096021	16303	264.94
0.0775	0.046461679	17775	276.78
0.0685	0.039311009	18025	283.3
