# Supplementary material for: Thermogravimetric analysis of the pyrolysis and combustion kinetics of surface dead combustibles in the Daxing’an Mountains
Source: PLoS One. 2021 Dec 2;16(12):e0260790. doi: 10.1371/journal.pone.0260790 (PMC8638970; doi:10.1371/journal.pone.0260790)
Supplement: S3 Table — (CSV) [file pone.0260790.s003.csv]

Treament	Time	moisture	ash	calorific value	burning point
BP	1	8.4	15.1891709	16.551	265.75
BP	1	7.7	11.39679878	17.31	272.74
BP	1	6.2	12.5013986	16.736	269.7
BP	1	8.05	15.50590219	16.438	274.66
BP	1	7.25	12.89333333	17.761	269.95
BP	10	7.35	6.140545809	18.042	290.33
BP	10	7.05	5.095557656	17.52	280.95
BP	10	7.35	5.157455268	17.373	289.19
BP	10	7.5	5.26076555	19.375	280.48
BP	10	6.15	5.746041308	18.96	287.91
BP	100	7.95	2.411790393	16.307	287.63
BP	100	7.55	4.874636364	17.344	296.23
BP	100	7.7	3.953258845	17.296	295.5
BP	100	6.5	2.194043321	19.579	282.32
BP	100	6.85	3.915822785	17.718	280.97
P-B	1	7.4	12.49206963	17.33	269.51
P-B	1	7.65	12.60016639	17.296	266.95
P-B	1	8.95	11.42968085	17.262	259.72
P-B	1	7.6	10.99182156	17.09	262.92
P-B	1	7.45	11.41363636	17.921	262.19
P-B	10	8.95	3.845016892	17.925	276.36
P-B	10	6.55	2.382058824	18.376	283.73
P-B	10	7.8	4.803697479	18.389	279.37
P-B	10	7.55	4.346654611	17.977	283.47
P-B	10	7.5	3.266129032	18.062	286.19
P-B	100	6.6	1.315492958	18.645	294.69
P-B	100	7.3	2.88	18.95	302.11
P-B	100	7.5	1.302816901	18.4	296.61
P-B	100	7.05	1.150847458	19.96	291.34
P-B	100	8.75	1.428571429	17.71	300.59
L-B	1	11.5	15.39130435	16.433	263.34
L-B	1	11.8	12.89142857	17.637	275.09
L-B	1	11.55	8.269715447	16.309	266.59
L-B	1	12.2	8.102348993	16.395	271.02
L-B	1	11.85	13.35606061	15.069	267.79
L-B	10	10.1	3.421141649	17.618	276.83
L-B	10	9.75	4.282513181	17.977	287.14
L-B	10	9.75	2.939176245	17.973	288.6
L-B	10	9.95	3.296628131	17.895	279.84
L-B	10	10	2.337662338	17.148	290.97
L-B	100	10.4	2.463230241	17.555	280.49
L-B	100	10.3	3.220825853	18.114	280.63
L-B	100	9.8	3.232423208	18.225	276.54
L-B	100	9.55	3.298560461	18.303	282.79
L-B	100	9.85	3.576048951	18.016	295.98
LG	1	23.15	10.87160853	14.534	265.89
LG	1	23.85	10.78019892	15.192	275.14
LG	1	22.4	11.98381503	15.712	267.05
LG	1	23.2	8.916589147	13.466	271.27
LG	1	22.5	9.736731844	15.311	269.74
LG	10	10.75	2.58161157	17.47	281.62
LG	10	9.25	2.125	17.63	282.69
LG	10	9.45	2.541436464	18.387	277.24
LG	10	8.65	2.528719723	17.728	279.14
LG	10	10.55	2.493367347	17.749	282.64
LG	100	11.75	3.947792869	17.308	277.89
LG	100	10.6	3.947326733	17.329	276.05
LG	100	11.9	4.11507431	16.985	278.07
LG	100	9.8	3.823506744	17.504	275.04
LG	100	11.5	3.314009662	16.52	281.73
QM	1	7.55	11.99990859	16.879	262.95
QM	1	8.8	10.19739292	15.973	274.42
QM	1	8.4	10.29070735	16.821	264.83
QM	1	9.75	8.890799257	16.841	262.58
QM	1	9.85	12.00960208	16.303	264.94
QM	10	6.9	4.107352941	18.062	277.62
QM	10	7.4	3.974248927	18.342	288.89
QM	10	5.45	4.076782753	18.639	274.04
QM	10	7.2	4.524090121	17.553	275.75
QM	10	7.75	4.646167883	17.775	276.78
QM	100	6.25	3.565398887	17.897	286.74
QM	100	6.55	4.822153025	17.92	272.1
QM	100	6.7	3.359562842	18.696	274.95
QM	100	7	4.117557252	18.001	288.87
QM	100	6.85	3.931100917	18.025	283.3
