# Supplementary material for: Thermogravimetric analysis of the pyrolysis and combustion kinetics of surface dead combustibles in the Daxing’an Mountains
Source: PLoS One. 2021 Dec 2;16(12):e0260790. doi: 10.1371/journal.pone.0260790 (PMC8638970; doi:10.1371/journal.pone.0260790)
Supplement: S4 Table — (XLSX) [file pone.0260790.s004.xlsx]

## Sheet: Time lag combustible physical a
serial number	Types of combustibles	Standard ground	Time lag	Absolute moisture content%	Crucible mass g	Crucible + mass of sample before carbonization g	The mass of the sample before carbonization g	Crucible + the mass of the sample after carbonization g	The mass of the sample after carbonization g	Ash content%	Calorific value j/g	Ignition point ℃40	Enthalpy value DH-j/g
5	BP	6	1h	0.084	13.144	14.326	1.182	13.34	0.196	0.151892	16551	265.75	3950.41
6	BP	6	10h	0.0735	14.226	15.252	1.026	14.294	0.068	0.0614055	18042	290.33	3641.39
7	BP	6	100h	0.0795	13.292	14.208	0.916	13.316	0.024	0.0241179	16307	311.63	2499.41
8	BP	7	1h	0.077	13.018	14.33	1.312	13.18	0.162	0.113968	17310	272.74	4898.79
9	BP	7	10h	0.0705	13.53	14.588	1.058	13.588	0.058	0.0509556	17520	280.95	2689.97
10	BP	7	100h	0.0755	15.622	16.722	1.1	15.68	0.058	0.0487464	17344	296.23	3641.39
11	BP	8	1h	0.062	14.07	15.214	1.144	14.442	0.372	0.305014	12736	269.7	3801.21
12	BP	8	10h	0.0735	13.68	14.686	1.006	13.736	0.056	0.0515746	17373	289.19	3105.15
13	BP	8	100h	0.077	13.654	14.728	1.074	13.7	0.046	0.0395326	17296	295.5	3406.58
14	BP	9	1h	0.0805	13.716	14.902	1.186	13.916	0.2	0.155059	16438	274.66	4339.52
15	BP	9	10h	0.055	13.818	15.072	1.254	13.848	0.03	0.0226077	19375	280.48	3476.66
16	BP	9	100h	0.065	13.726	14.834	1.108	13.752	0.026	0.0219404	19579	282.32	3893.68
17	BP	10	1h	0.0725	13.96	15.01	1.05	14.072	0.112	0.0989333	17761	269.95	4528.54
18	BP	10	10h	0.0615	14.368	15.53	1.162	14.402	0.034	0.0274604	18960	287.91	2402.11
19	BP	10	100h	0.0585	14.96	16.066	1.106	15.006	0.046	0.0391582	20718	280.97	3326.92
20	P-B	6	1h	0.064	14.322	15.356	1.034	14.46	0.138	0.124921	17330	269.51	4945.01
1	P-B	6	10h	0.0895	13.332	14.516	1.184	13.382	0.05	0.0384502	17925	276.36	3398.9
2	P-B	6	100h	0.066	12.824	13.96	1.136	12.84	0.016	0.0131549	18645	294.69	2936.16
4	P-B	7	1h	0.0765	14.542	15.744	1.202	14.706	0.164	0.126002	17296	266.95	4400.6
5	P-B	7	10h	0.0655	13.144	14.164	1.02	13.17	0.026	0.0238206	18376	283.73	3446.76
6	P-B	7	100h	0.073	14.226	15.256	1.03	14.258	0.032	0.0288	18950	302.11	4419.89
7	P-B	8	1h	0.0895	13.294	14.234	0.94	13.412	0.118	0.114297	17262	259.72	3492.79
8	P-B	8	10h	0.078	13.018	14.208	1.19	13.08	0.062	0.048037	18389	279.37	2608.76
9	P-B	8	100h	0.075	13.53	14.666	1.136	13.546	0.016	0.0130282	18400	296.61	3219.77
10	P-B	9	1h	0.076	15.622	16.698	1.076	15.75	0.128	0.109918	17090	262.92	3699.14
11	P-B	9	10h	0.0755	14.072	15.178	1.106	14.124	0.052	0.0434665	17977	283.47	2896.46
12	P-B	9	100h	0.0705	13.68	14.742	1.062	13.716	0.036	0.0315085	19960	291.34	2860.11
13	P-B	10	1h	0.0745	13.652	14.642	0.99	13.742	0.09	0.0841364	17921	262.19	4440.62
14	P-B	10	10h	0.075	13.716	14.956	1.24	13.8	0.084	0.0626613	18062	286.19	3538.62
15	P-B	10	100h	0.0875	13.818	14.84	1.022	13.834	0.016	0.0142857	17710	300.59	3119.68
16	L-B	6	1h	0.115	13.726	14.738	1.012	13.902	0.176	0.153913	14433	263.34	3297.44
17	L-B	6	10h	0.101	13.958	14.904	0.946	13.994	0.036	0.0342114	17618	276.83	4447.46
18	L-B	6	100h	0.104	14.368	15.532	1.164	14.4	0.032	0.0246323	17555	280.49	2447.6
19	L-B	7	1h	0.088	14.958	16.288	1.33	15.496	0.538	0.368914	17637	275.09	3333.56
20	L-B	7	10h	0.0975	14.322	15.46	1.138	14.376	0.054	0.0428251	17977	287.14	3355.94
1	L-B	7	100h	0.103	13.334	14.448	1.114	13.374	0.04	0.0322083	18114	280.63	3377.27
2	L-B	8	1h	0.1155	12.826	13.81	0.984	12.918	0.092	0.0826972	16309	266.59	7101.97
4	L-B	8	10h	0.0975	14.544	15.588	1.044	14.578	0.034	0.0293918	17973	288.6	4096.69
5	L-B	8	100h	0.098	13.144	14.316	1.172	13.186	0.042	0.0323242	18225	276.54	4331.63
6	L-B	9	1h	0.122	14.226	15.418	1.192	14.336	0.11	0.0810235	16395	271.02	4262.54
7	L-B	9	10h	0.0995	13.294	14.332	1.038	13.332	0.038	0.0329663	17895	279.84	3182.58
8	L-B	9	100h	0.0955	13.016	14.058	1.042	13.054	0.038	0.0329856	18303	282.79	3554.78
9	L-B	10	1h	0.1185	13.528	14.584	1.056	13.688	0.16	0.133561	15069	267.79	4428.84
10	L-B	10	10h	0.1	15.622	16.7	1.078	15.65	0.028	0.0233766	17148	290.97	3376.31
11	L-B	10	100h	0.0985	14.072	15.216	1.144	14.092	0.02	0.0157605	18016	295.98	3245.78
12	LG	6	1h	0.2615	13.678	14.71	1.032	13.788	0.11	0.0787161	12534	265.89	3327.18
13	LG	6	10h	0.1075	13.654	14.622	0.968	13.682	0.028	0.0258161	17470	291.62	3524.94
14	LG	6	100h	0.1175	13.716	14.894	1.178	13.742	0.026	0.0194779	17308	277.89	3184.5
15	LG	7	1h	0.1485	13.818	14.924	1.106	13.984	0.166	0.127802	15192	280.14	4705.38
16	LG	7	10h	0.0925	13.726	14.782	1.056	13.774	0.048	0.04125	17630	282.69	4407.63
17	LG	7	100h	0.106	13.958	14.968	1.01	13.98	0.022	0.0194733	17329	276.05	2605.97
18	LG	8	1h	0.124	14.368	15.406	1.038	14.51	0.142	0.119838	15712	267.05	4576.3
19	LG	8	10h	0.08	14.958	16.044	1.086	14.988	0.03	0.0254144	18387	277.24	3372.97
20	LG	8	100h	0.119	14.322	15.264	0.942	14.366	0.044	0.0411507	16985	278.07	3481.05
1	LG	9	1h	0.272	13.332	14.622	1.29	13.49	0.158	0.0891659	13466	271.27	4415.71
2	LG	9	10h	0.0865	12.824	13.98	1.156	12.856	0.032	0.0252872	17728	279.14	3236.27
4	LG	9	100h	0.098	14.542	15.58	1.038	14.586	0.044	0.0382351	17504	275.04	2868.24
5	LG	10	1h	0.225	13.144	14.576	1.432	13.25	0.106	0.0573673	15311	269.74	4339.81
6	LG	10	10h	0.1855	14.226	15.402	1.176	14.262	0.036	0.0249337	15749	282.64	3902.84
7	LG	10	100h	0.265	13.294	14.536	1.242	13.35	0.056	0.0331401	14520	281.73	3137.54
8	QM	6	1h	0.0755	13.016	14.11	1.094	13.158	0.142	0.119999	16879	262.95	3289.04
9	QM	6	10h	0.069	13.528	14.752	1.224	13.582	0.054	0.0410735	18062	277.62	3403.5
10	QM	6	100h	0.0625	15.622	16.7	1.078	15.64	0.018	0.015654	17897	286.74	3326.3
11	QM	7	1h	0.168	14.07	15.144	1.074	14.15	0.08	0.0619739	15973	274.42	4642.18
12	QM	7	10h	0.074	13.678	14.61	0.932	13.718	0.04	0.0397425	18342	288.89	4129.71
13	QM	7	100h	0.0655	13.652	14.776	1.124	13.71	0.058	0.0482215	17920	272.1	3014.2
14	QM	8	1h	0.084	13.716	15.158	1.442	13.878	0.162	0.102907	16821	264.83	4268.35
15	QM	8	10h	0.0545	13.818	15.024	1.206	13.87	0.052	0.0407678	18639	274.04	3994.12
16	QM	8	100h	0.067	13.724	14.822	1.098	13.74	0.016	0.0135956	18696	274.95	3330.23
17	QM	9	1h	0.0975	13.958	15.034	1.076	14.064	0.106	0.088908	16841	262.58	3825.16
18	QM	9	10h	0.072	14.368	15.522	1.154	14.474	0.106	0.0852409	17553	275.75	3234.06
19	QM	9	100h	0.07	14.958	16.268	1.31	15.016	0.058	0.0411756	18001	288.87	4390.83
20	QM	10	1h	0.0985	14.32	15.476	1.156	14.474	0.154	0.120096	16303	264.94	4287.69
3	QM	10	10h	0.0775	14.584	15.954	1.37	14.653	0.069	0.0464617	17775	276.78	3865.27
3	QM	10	100h	0.0685	14.584	15.674	1.09	14.63	0.046	0.039311	18025	283.3	3735.7
