# Supplementary material for: Thermogravimetric analysis of the pyrolysis and combustion kinetics of surface dead combustibles in the Daxing’an Mountains
Source: PLoS One. 2021 Dec 2;16(12):e0260790. doi: 10.1371/journal.pone.0260790 (PMC8638970; doi:10.1371/journal.pone.0260790)
Supplement: S5 Table — (XLSX) [file pone.0260790.s005.xlsx]

## Sheet: Sheet1
100	29.4319	23.525	18.2827	17.5109	27.4508
120	29.4331	23.5326	18.286	17.5206	27.4563
200	29.159	23.3138	18.0409	17.3479	27.2224
250	28.784	22.9857	17.7503	17.111	26.8551
260	28.6216	22.8733	17.6461	17.0302	26.7229
255	28.7109	22.9362	17.7034	17.0744	26.796
270	28.3493	22.6886	17.48	16.9045	26.5096
280	27.7275	22.3165	17.1717	16.6857	26.0527
290	21.6568	18.9262	14.3796	16.1968	21.0592
300	15.0786	13.4756	8.99846	11.7847	14.9529
310	11.6485	10.5727	6.56302	8.36549	11.8216
320	9.44802	8.60554	4.91995	6.47858	9.66512
330	7.79442	7.08228	3.63758	5.0147	7.99741
340	6.4312	5.82813	2.77867	3.81846	6.60513
350	5.2716	4.82688	2.67065	2.95892	5.39899
360	4.36194	4.43311	2.67065	2.7654	4.49775
370	4.04777	4.42321	2.67128	2.76225	4.4847
380	4.03935	4.42258	2.67149	2.76288	4.48765
390	4.03956	4.42111	2.66896	2.76309	4.49017
400	4.0385	4.41837	2.66559	2.75993	4.49123
450	3.99092	4.36762	2.6159	2.71129	4.4628
500	3.88037	4.23623	2.52725	2.59126	4.3651
550	3.7734	4.1341	2.4805	2.51693	4.29456
600	3.75066	4.11536	2.46429	2.49861	4.28445
