# Supplementary material for: Thermogravimetric analysis of the pyrolysis and combustion kinetics of surface dead combustibles in the Daxing’an Mountains
Source: PLoS One. 2021 Dec 2;16(12):e0260790. doi: 10.1371/journal.pone.0260790 (PMC8638970; doi:10.1371/journal.pone.0260790)
Supplement: S6 Table — (XLSX) [file pone.0260790.s006.xlsx]

## Sheet: Sheet1
100	11.1202	15.2844	13.3497	16.2298	9.07658
150	11.1321	15.2949	13.36	16.2437	9.09174
200	11.0761	15.2048	13.2793	16.1816	9.02941
250	10.9864	15.0869	13.1505	16.0612	8.94813
260	10.9485	15.0405	13.0991	16.0018	8.9256
270	10.8915	14.9677	13.0262	15.9108	8.87717
280	10.7984	14.8443	12.9083	15.7615	8.80621
290	10.632	14.6156	12.7005	15.5004	8.69166
300	10.3038	14.0742	12.2814	14.9531	8.47183
310	7.77758	7.93593	8.88096	10.3103	7.87486
320	3.55019	4.11283	5.07156	5.23748	3.76413
330	1.80352	2.20318	3.1857	2.96376	1.96608
340	0.72415	1.20782	1.83279	1.48283	0.85765
345	0.61086	1.18993	1.36091	0.94461	0.6635
350	0.60876	1.18656	1.02421	0.60518	0.66034
355	0.60833	1.1855	0.97936	0.59759	0.65929
360	0.60855	1.1855	0.97409	0.59654	0.65908
365	0.60939	1.18571	0.97346	0.59781	0.65929
370	0.6096	1.18529	0.97241	0.59928	0.65887
380	0.60939	1.18382	0.97093	0.60096	0.65697
390	0.60623	1.17961	0.96883	0.60096	0.65319
400	0.60181	1.17371	0.96378	0.59844	0.64834
450	0.54811	1.09496	0.90187	0.55801	0.59107
500	0.4603	0.9364	0.76142	0.4761	0.52074
550	0.44072	0.88923	0.68898	0.45715	0.49252
600	0.44388	0.85112	0.68309	0.45441	0.49547
