# Supplementary material for: Thermogravimetric analysis of the pyrolysis and combustion kinetics of surface dead combustibles in the Daxing’an Mountains
Source: PLoS One. 2021 Dec 2;16(12):e0260790. doi: 10.1371/journal.pone.0260790 (PMC8638970; doi:10.1371/journal.pone.0260790)
Supplement: S7 Table — (XLSX) [file pone.0260790.s007.xlsx]

## Sheet: Sheet1
100	18.2191	7.31264	16.6347	8.66639	22.473
150	18.2258	7.32696	16.6425	8.68218	22.477
200	18.1418	7.28022	16.5116	8.65818	22.3774
210	18.1169	7.2699	16.485	8.65186	22.3576
220	18.0896	7.26274	16.4617	8.6447	22.3382
230	18.0643	7.25389	16.4408	8.63481	22.3159
240	18.0369	7.2421	16.4187	8.62175	22.2837
250	18.0011	7.22568	16.3833	8.60196	22.2378
260	17.947	7.20252	16.3393	8.575	22.1691
270	17.8619	7.16482	16.2623	8.52952	22.0634
280	17.7124	7.10355	16.1285	8.46024	21.8748
290	17.4014	6.99784	15.8609	8.34022	21.4334
300	15.8097	6.81823	14.9578	8.12039	17.0102
330	3.12021	1.17308	3.13306	1.54684	4.39247
340	1.79089	0.56432	1.85932	0.51653	2.87701
350	0.9583	0.55906	1.25836	0.50831	1.6258
360	0.94882	0.55801	1.2531	0.50768	0.82606
370	0.94925	0.55611	1.25541	0.506	0.81911
400	0.94609	0.54158	1.25078	0.48873	0.82501
450	0.89576	0.4862	1.18003	0.38724	0.78311
500	0.81153	0.42303	1.02947	0.2211	0.63571
550	0.77911	0.38871	0.97957	0.16909	0.58328
600	0.78248	0.37439	0.97999	0.11518	0.54264
