# Supplementary material for: Thermogravimetric analysis of the pyrolysis and combustion kinetics of surface dead combustibles in the Daxing’an Mountains
Source: PLoS One. 2021 Dec 2;16(12):e0260790. doi: 10.1371/journal.pone.0260790 (PMC8638970; doi:10.1371/journal.pone.0260790)
Supplement: S8 Table — (XLSX) [file pone.0260790.s008.xlsx]

## Sheet: Sheet1
100	-0.04575	-0.01885	-0.02253	0.0417	0.06872	--
150	-0.02366	-0.25715	-0.262	-0.26957	-0.01466	--
200	0.48824	0.23222	0.10364	0.21326	0.56381	--
250	-0.23533	-0.34889	-0.42286	0.00664	0.02288	--
260	-0.73921	-0.8329	-0.74785	-0.26346	-0.45921	--
270	-1.57737	-1.64236	-1.29345	-0.71435	-1.25879	--
280	-3.24781	-3.26902	-2.35311	-1.53859	-2.90581	--
290	-8.99665	-8.58324	-6.03878	-3.34261	-8.97869	--
295	-23.0273	-20.496	-18.3348	-5.58812	-20.6917	--
300	-37.7035	-36.1178	-30.8978	-13.353	-34.5522	--
303	-43.672	-41.8768	-34.7455	-21.3046	-40.4499	--
305	-44.8999	-42.996	-36.6538	-27.2242	-42.3126	--
306	-44.382	-43.3055	-37.4538	-30.2159	-42.0853	--
307	-42.5072	-43.6106	-38.1703	-33.357	-41.847	--
308	-40.5628	-43.8838	-38.8202	-36.0467	-41.6766	--
309	-39.044	-44.108	-39.4262	-38.0238	-41.5118	--
310	-37.8977	-44.2996	-39.9956	-39.4121	-41.3556	--
315	-34.8016	-45.2082	-42.6511	-43.2839	-40.8106	--
320	-34.3505	-46.1415	-45.2868	-46.1989	-40.6327	--
325	-35.2798	-47.2978	-47.2012	-48.1403	-41.1332	--
330	-36.9337	-48.9966	-45.457	-49.8986	-42.2066	--
335	-38.8983	-51.0702	-41.8998	-51.3086	-43.671	--
340	-41.0301	-51.9939	-36.85	-49.3533	-45.0588	--
345	-43.1586	-48.483	-17.987	-44.91	-45.1446	--
350	-44.6607	-44.2674	-6.03841	-39.8889	-42.2385	--
355	-43.8912	-38.7758	-0.81921	-26.648	-38.0996	--
360	-40.8906	-17.4248	1.44198	-10.2137	-33.8265	--
365	-34.2427	-6.37269	2.30535	-3.15795	-12.1036	--
370	-13.3252	-1.45934	2.51982	0.05645	-2.76632	--
375	-4.45199	0.67343	2.45221	1.44058	1.13033	--
380	-0.47735	1.49402	2.28421	1.97804	2.59874	--
385	1.22599	1.7271	2.1133	2.13261	2.98403	--
390	1.87005	1.72351	1.97016	2.14575	2.90843	--
395	2.02762	1.63726	1.86441	2.11367	2.6833	--
400	1.98881	1.54125	1.79399	2.07813	2.44283
450	1.58331	1.17783	1.86278	2.04612	1.82516
500	2.13525	1.54119	2.63588	2.71648	2.02365
550	3.21739	3.20461	3.89044	4.12538	3.74588
600	4.33122	4.65773	4.96883	5.45737	4.7703
