# Supplementary material for: Thermogravimetric analysis of the pyrolysis and combustion kinetics of surface dead combustibles in the Daxing’an Mountains
Source: PLoS One. 2021 Dec 2;16(12):e0260790. doi: 10.1371/journal.pone.0260790 (PMC8638970; doi:10.1371/journal.pone.0260790)
Supplement: S9 Table — (XLSX) [file pone.0260790.s009.xlsx]

## Sheet: Sheet1
100	-0.07944	0.03323	-0.08498	-0.10142	-0.08457
150	-0.62111	-0.39603	-0.45773	-0.4048	-0.57358
200	-0.356	-0.02931	-0.07766	-0.04727	-0.21762
230	-0.22051	0.04725	0.01909	0.07525	-0.06751
240	-0.21454	0.01963	-0.00108	0.0738	-0.05344
250	-0.23666	-0.03763	-0.05829	0.03836	-0.05615
260	-0.2995	-0.14097	-0.15927	-0.04927	-0.0861
270	-0.43711	-0.33862	-0.34516	-0.22955	-0.17517
280	-0.71837	-0.71906	-0.69796	-0.58859	-0.38103
290	-1.28998	-1.46946	-1.38524	-1.29706	-0.80015
300	-2.49074	-3.09774	-2.91739	-2.86865	-1.65466
310	-6.16256	-9.4212	-8.47318	-7.17307	-3.82427
320	-31.0627	-32.4386	-30.8193	-28.6474	-21.637
330	-48.1307	-45.3611	-47.1279	-43.6207	-46.4444
335	-47.9173	-47.4329	-49.4694	-47.5764	-45.6804
340	-42.8984	-36.98	-47.0618	-48.6114	-41.8731
345	-21.3984	-13.4949	-43.7028	-43.8869	-25.8349
346	-17.631	-10.7798	-42.893	-42.9137	-21.3522
347	-14.5128	-8.48338	-41.9713	-41.9226	-17.7405
348	-11.8985	-6.52795	-40.8628	-40.816	-14.7604
349	-9.68018	-4.86738	-39.4754	-39.3224	-12.2544
350	-7.79183	-3.45408	-37.6438	-35.8177	-10.1351
351	-6.18704	-2.25857	-34.1692	-29.5928	-8.32121
352	-4.81624	-1.25177	-28.2194	-24.0948	-6.76833
353	-3.64526	-0.40332	-23.1032	-19.6774	-5.43925
354	-2.64741	0.30725	-19.0316	-16.0916	-4.29953
355	-1.80255	0.89941	-15.7336	-13.1243	-3.32136
356	-1.08831	1.38817	-13.0076	-10.634	-2.48504
357	-0.48294	1.79316	-10.7166	-8.52962	-1.76758
358	0.02485	2.11924	-8.77244	-6.74416	-1.15952
359	0.44897	2.38212	-7.11757	-5.22347	-0.64097
360	0.80266	2.58859	-5.69882	-3.93208	-0.20154
370	2.11368	2.94106	0.78041	1.7027	1.64935
380	2.0279	2.37281	1.81661	2.29601	1.82189
390	1.83294	1.89497	1.81759	2.06512	1.75967
400	1.73557	1.61999	1.72919	1.85597	1.73274
405	1.723	1.53779	1.70571	1.80116	1.74251
410	1.72437	1.48107	1.70009	1.77855	1.76604
450	2.03849	1.20566	1.87143	1.93894	2.16663
500	3.01258	2.23977	2.51082	2.84631	3.38274
550	4.66818	3.9422	4.38021	4.44688	4.74822
600	5.67355	4.8114	5.43031	5.34564	5.84938
