# Supplementary material for: Thermogravimetric analysis of the pyrolysis and combustion kinetics of surface dead combustibles in the Daxing’an Mountains
Source: PLoS One. 2021 Dec 2;16(12):e0260790. doi: 10.1371/journal.pone.0260790 (PMC8638970; doi:10.1371/journal.pone.0260790)
Supplement: S10 Table — (XLSX) [file pone.0260790.s010.xlsx]

## Sheet: Sheet1
100	-0.1059	-0.00714	-0.04453	-0.12222	0.01353
150	-0.43611	-0.6873	-0.44888	-0.7122	-0.21232
200	-0.09377	-0.47755	0.02117	-0.53913	0.14704
250	-0.11402	-0.29596	-0.07064	-0.34789	-0.0474
260	-0.26652	-0.31059	-0.17972	-0.39052	-0.24701
270	-0.53685	-0.38719	-0.40792	-0.51391	-0.62621
280	-1.05541	-0.57355	-0.87048	-0.76639	-1.36493
290	-2.13964	-0.94685	-1.84661	-1.20652	-2.95031
300	-5.0135	-1.60733	-4.29851	-1.9283	-6.73677
310	-18.7462	-2.71766	-16.1394	-3.27616	-21.2577
320	-37.8235	-7.23542	-35.1998	-6.80818	-36.5391
330	-45.1149	-41.3871	-44.7691	-39.1655	-42.6463
335	-47.1491	-44.1499	-47.0489	-45.0622	-44.4454
340	-46.4564	-20.5305	-45.6633	-31.8973	-45.4743
345	-42.3868	-8.14907	-41.6888	-12.7258	-45.1377
350	-34.7396	-2.37621	-23.287	-4.28843	-43.3359
360	-3.1544	1.2736	-1.45771	1.09149	-31.6254
370	2.1371	1.74451	2.21356	1.77734	-1.68695
380	2.53539	1.67093	2.31561	1.62228	2.77107
390	2.17172	1.59006	1.94379	1.44201	2.79143
400	1.87801	1.5777	1.6631	1.33708	2.27008
450	1.78477	1.98739	1.37959	1.12741	1.44878
500	2.84779	2.98482	2.03776	2.66529	1.79693
550	4.43709	4.07941	4.1946	4.56161	3.76211
600	5.40944	5.35029	5.37075	5.54991	4.76856
